# Supplementary material for: Deciphering spatial genomic heterogeneity at a single cell resolution in multiple myeloma
Source: Nat Commun. 2022 Feb 10;13:807. doi: 10.1038/s41467-022-28266-z (PMC8831582; doi:10.1038/s41467-022-28266-z)
Supplement: Supplementary file 3 — Supplemental data 1 [file 41467_2022_28266_MOESM3_ESM.xls]

## Sheet: NDMM01
	p_val	avg_logFC	pct.1	pct.2	p_val_adj	cluster	gene
1	3.90878e-87	0.454061	1	1	7.59124e-83	1	IGKC
2	4.1005e-22	0.367644	0.808	0.732	7.96358e-18	1	QPCT
3	4.2251e-20	0.329869	0.973	0.982	8.20556e-16	1	ITM2C
4	2.52865e-10	0.308473	0.843	0.953	4.91089e-06	1	CFLAR
5	4.48482e-07	0.435672	0.812	0.908	0.00870996	1	GADD45A
6	2.7588e-90	0.814703	1	1	5.35786e-86	0	RPS5
7	8.12135e-86	0.8322	1	0.997	1.57725e-81	0	EEF1B2
8	1.17012e-85	0.828892	1	1	2.27249e-81	0	RPL29
9	1.89592e-77	0.822131	1	0.993	3.68207e-73	0	NPM1
10	1.78144e-52	0.910858	0.911	0.422	3.45974e-48	0	MYC
11	4.52904e-31	2.91883	0.913	0.14	8.79585e-27	5	STMN1
12	5.8238e-15	2.56091	0.304	0.024	1.13104e-10	5	GZMB
13	9.78399e-14	2.44835	1	0.885	1.90015e-09	5	TUBA1B
14	1.15626e-13	2.79742	0.565	0.106	2.24557e-09	5	NKG7
15	6.62381e-05	3.45962	0.391	0.136	1	5	GNLY
16	0.000289114	0.583464	1	1	1	6	IGKC
17	0.000643999	0.509333	0.8	0.276	1	6	WNT4
18	0.00216971	0.432969	0.8	0.325	1	6	ARL8A
19	0.00308288	0.415256	1	0.634	1	6	HSPA13
20	0.00716227	0.404151	0.8	0.42	1	6	P2RX1

## Sheet: NDMM02
p_val	avg_logFC	pct.1	pct.2	p_val_adj	cluster	gene
1.75706e-239	0.488786	0.956	0.805	3.24177e-235	0	SYCP3
7.78642e-226	0.488751	0.994	0.962	1.43659e-221	0	ZFP36L2
1.12281e-171	0.258652	1	0.996	2.07159e-167	0	RPS8
1.97448e-169	0.25686	1	0.989	3.64292e-165	0	RPS27
1.17137e-163	0.515982	0.975	0.866	2.16118e-159	0	JCHAIN
8.47665e-162	0.332729	0.998	0.984	1.56394e-157	0	FBXO32
1.16328e-121	0.458187	0.633	0.397	2.14626e-117	0	LTB
2.43023e-90	0.284757	0.975	0.933	4.48378e-86	0	GADD45A
1.27643e-88	0.295632	0.968	0.907	2.35501e-84	0	CCND2
1.0603e-83	0.309106	0.744	0.615	1.95626e-79	0	CORO1C
3.11353e-66	0.268855	0.489	0.323	5.74446e-62	0	RGS1
1.25925e-36	0.278143	0.669	0.567	2.32332e-32	0	FOS
3.3716e-16	0.287171	1	1	6.2206e-12	6	RPLP1
8.47798e-16	0.327497	0.989	1	1.56419e-11	6	RPL7A
4.65445e-13	0.36734	0.989	0.997	8.58747e-09	6	RPS24
1.43042e-12	0.321268	1	0.999	2.63913e-08	6	RPS6
5.23776e-12	0.340502	1	0.999	9.66367e-08	6	RPL32
6.16165e-12	0.268208	1	1	1.13682e-07	6	RPL41
2.33058e-11	0.291809	1	1	4.29993e-07	6	RPS18
6.72421e-10	0.277393	1	0.999	1.24062e-05	6	RPS4X
1.01623e-09	0.314435	0.978	0.994	1.87494e-05	6	RPL39
1.02413e-09	0.251829	0.989	1	1.88951e-05	6	RPS14
1.73471e-09	0.278004	0.989	0.998	3.20053e-05	6	RPL15
6.09845e-09	0.308565	1	0.996	0.000112516	6	RPL9
6.63192e-09	0.382623	0.901	0.98	0.000122359	6	RPL7
9.56934e-09	0.289659	1	0.999	0.000176554	6	RPL29
9.79546e-09	0.268116	1	0.999	0.000180726	6	RPL18A
1.40951e-08	0.297031	0.989	0.996	0.000260054	6	RPL23A
7.38932e-08	0.333768	0.978	0.991	0.00136333	6	SERF2
7.96827e-08	0.275201	0.978	0.997	0.00147015	6	RPS13
1.08754e-07	0.253498	0.989	0.999	0.00200651	6	RPS27A
1.09255e-07	0.292809	0.989	0.999	0.00201575	6	RPL35
1.58777e-07	0.266227	1	0.997	0.00292943	6	RPS16
2.26676e-07	0.298802	0.989	0.997	0.00418218	6	RPL6
9.35737e-07	0.297126	0.956	0.98	0.0172643	6	RPL27
1.97221e-06	0.267501	0.989	0.998	0.0363874	6	RPS5
2.36566e-06	0.291286	0.956	0.989	0.0436465	6	RPL37A
2.7237e-06	0.280521	0.967	0.991	0.0502523	6	RPL26
2.78025e-06	0.423538	0.791	0.907	0.0512957	6	ATP5MG
3.17349e-06	0.280702	0.945	0.99	0.0585509	6	RPS11
4.08703e-06	0.256376	0.978	0.995	0.0754057	6	UBA52
4.45547e-06	0.276054	0.989	0.997	0.0822034	6	GSTP1
1.04815e-05	0.384083	0.791	0.922	0.193383	6	PRDX5
1.52958e-05	0.264263	0.989	0.994	0.282208	6	RPL24
1.60311e-05	0.380868	0.956	0.978	0.295774	6	MZB1
0.000120088	0.288947	0.835	0.922	1	6	TXN
0.000147415	0.255254	0.945	0.984	1	6	RPL4
0.000246935	0.347959	0.758	0.878	1	6	COX6A1
0.000249947	0.265108	0.967	0.982	1	6	RPS29
0.000628664	0.311281	0.78	0.924	1	6	OST4
0.000692106	0.378125	0.088	0.272	1	6	MDK
0.00113907	0.323642	0.945	0.98	1	6	GAPDH
0.00211031	0.334229	0.692	0.874	1	6	RPL31
0.00276215	0.251389	0.879	0.977	1	6	RPL22
0.00452808	0.253523	0.923	0.988	1	6	MYL6
0.0051268	0.269887	0.714	0.862	1	6	FKBP11
0.0075406	0.317196	0.67	0.835	1	6	DYNLL1
0.00801072	0.30834	0.319	0.633	1	6	ZNHIT1
0	1.49434	0.866	0.144	0	4	STMN1
0	0.984803	0.663	0.027	0	4	TYMS
0	0.673496	0.452	0.005	0	4	PCLAF
0	0.644661	0.377	0	0	4	MKI67
0	0.542061	0.403	0.022	0	4	NUSAP1
0	0.464808	0.401	0.005	0	4	TK1
0	0.45661	0.303	0.003	0	4	RRM2
0	0.4322	0.528	0.022	0	4	CENPW
0	0.421973	0.291	0.002	0	4	TOP2A
0	0.412155	0.318	0.002	0	4	BIRC5
0	0.407315	0.384	0.021	0	4	PHF19
0	0.403892	0.496	0.036	0	4	MAD2L1
0	0.359402	0.411	0.022	0	4	HELLS
0	0.359083	0.408	0.006	0	4	ZWINT
0	0.357789	0.433	0.017	0	4	BRCA1
0	0.350508	0.384	0.007	0	4	CLSPN
0	0.342699	0.315	0.004	0	4	CDK1
0	0.338797	0.401	0.022	0	4	CENPM
0	0.331038	0.311	0.01	0	4	CDKN3
0	0.326942	0.369	0.003	0	4	CDT1
0	0.281256	0.352	0.008	0	4	GINS2
1.32233e-302	0.283286	0.335	0.015	2.43969e-298	4	MCM4
1.12785e-300	0.420647	0.306	0.012	2.08088e-296	4	ASPM
6.49334e-284	0.533294	0.636	0.083	1.19802e-279	4	GGH
2.06732e-266	0.336697	0.413	0.032	3.8142e-262	4	CENPU
3.24843e-255	0.608637	0.616	0.09	5.99334e-251	4	MCM7
9.47877e-252	0.611391	0.328	0.02	1.74883e-247	4	PTTG1
7.13966e-237	0.44806	0.484	0.054	1.31727e-232	4	DHFR
6.82195e-217	0.439153	0.582	0.089	1.25865e-212	4	FEN1
4.76547e-215	0.262656	0.289	0.017	8.79229e-211	4	WDR34
4.44409e-200	0.5141	0.589	0.102	8.19935e-196	4	SMC2
3.66537e-198	0.310627	0.408	0.044	6.76261e-194	4	NUDT1
8.5453e-198	0.351991	0.44	0.053	1.57661e-193	4	SNRNP25
1.29153e-191	0.251271	0.308	0.024	2.38288e-187	4	CHAF1A
1.20707e-170	0.313009	0.423	0.056	2.22705e-166	4	UBE2T
9.23851e-167	0.534288	0.667	0.161	1.7045e-162	4	CKS1B
1.92801e-166	0.351057	0.46	0.07	3.55717e-162	4	MCM6
3.72756e-165	0.327007	0.423	0.059	6.87736e-161	4	ATAD2
7.23302e-163	0.267346	0.386	0.048	1.33449e-158	4	GMNN
1.66252e-154	1.58336	0.958	0.748	3.06735e-150	4	TUBA1B
8.61393e-151	0.348203	0.298	0.031	1.58927e-146	4	HMMR
2.52069e-148	0.416341	0.513	0.1	4.65068e-144	4	MCM3
1.56212e-144	1.17925	0.971	0.74	2.88211e-140	4	TUBB
4.00873e-135	0.399195	0.46	0.087	7.39611e-131	4	PCNA
3.59044e-132	0.440033	0.614	0.157	6.62436e-128	4	DNMT1
2.50843e-130	0.283508	0.452	0.082	4.62805e-126	4	RFC4
2.52115e-127	0.72607	0.985	0.979	4.65152e-123	4	GAPDH
5.9581e-127	1.15778	0.738	0.284	1.09927e-122	4	HMGB2
2.46858e-122	0.309597	0.516	0.113	4.55454e-118	4	RPL39L
1.0589e-117	0.955851	0.949	0.753	1.95367e-113	4	H2AFZ
3.75197e-101	0.289887	0.396	0.082	6.92239e-97	4	MCM5
8.21437e-97	0.730014	0.763	0.349	1.51555e-92	4	DUT
1.3906e-94	0.421093	0.567	0.177	2.56566e-90	4	RPA3
4.88404e-94	0.303627	0.484	0.122	9.01105e-90	4	DNAJC9
5.99057e-89	0.396967	0.553	0.175	1.10526e-84	4	TMEM106C
4.54384e-87	0.720848	0.917	0.643	8.38339e-83	4	HMGB1
5.99679e-87	0.312997	0.55	0.167	1.10641e-82	4	CBX5
7.31174e-87	0.447185	0.526	0.165	1.34902e-82	4	SMC4
4.40589e-82	0.504107	1	0.981	8.12886e-78	4	H3F3A
6.76422e-82	0.578869	0.998	0.971	1.248e-77	4	PTMA
1.46787e-80	1.02927	0.545	0.189	2.70822e-76	4	HIST1H4C
8.42091e-77	0.564714	0.924	0.676	1.55366e-72	4	SLC25A5
1.0197e-76	0.588267	0.963	0.812	1.88134e-72	4	ANP32B
3.91236e-74	0.479567	0.472	0.147	7.21831e-70	4	CKS2
7.53625e-72	0.71542	0.841	0.556	1.39044e-67	4	HMGN2
1.53775e-71	0.462763	0.721	0.354	2.83714e-67	4	NASP
2.38062e-71	0.309157	0.374	0.096	4.39224e-67	4	H2AFX
9.52429e-70	0.288121	0.489	0.155	1.75723e-65	4	CARHSP1
1.26064e-68	0.515014	0.968	0.833	2.32588e-64	4	RAN
4.83731e-61	0.254989	0.374	0.105	8.92484e-57	4	TFDP1
1.80768e-60	0.295281	0.54	0.203	3.33518e-56	4	SKA2
1.0515e-59	0.460503	0.797	0.5	1.94001e-55	4	PKM
2.06988e-59	0.46681	0.988	0.942	3.81894e-55	4	PFN1
1.25692e-57	0.280595	0.577	0.23	2.31902e-53	4	IFI27L1
9.91624e-57	0.359225	0.56	0.239	1.82955e-52	4	TMPO
1.87847e-54	0.428188	0.751	0.433	3.46577e-50	4	RANBP1
7.65786e-54	0.441376	0.724	0.388	1.41288e-49	4	NUCKS1
1.03124e-52	0.490723	0.956	0.878	1.90264e-48	4	YBX1
7.44514e-52	0.316332	0.474	0.181	1.37363e-47	4	JPT1
2.84872e-51	0.311719	0.621	0.285	5.2559e-47	4	KIF22
1.06744e-48	0.376412	0.763	0.449	1.96942e-44	4	BLOC1S1
2.50947e-48	0.321081	0.978	0.97	4.62997e-44	4	HINT1
7.91899e-48	0.326732	0.778	0.433	1.46105e-43	4	EBP
1.23597e-47	0.400447	0.88	0.672	2.28037e-43	4	TPI1
7.44428e-47	0.310143	0.601	0.285	1.37347e-42	4	NUDT8
2.03488e-46	0.349841	0.944	0.829	3.75436e-42	4	MZT2B
4.51433e-46	0.373228	0.978	0.918	8.32893e-42	4	TXN
9.50008e-46	0.446642	0.91	0.71	1.75277e-41	4	LDHB
1.65565e-44	0.293647	0.99	0.996	3.05468e-40	4	RPLP0
2.52317e-44	0.324272	0.655	0.346	4.65525e-40	4	LSM4
9.81158e-44	0.37222	0.836	0.597	1.81024e-39	4	NAP1L1
2.35932e-43	0.405569	0.841	0.63	4.35295e-39	4	FDPS
4.08607e-43	0.380732	0.971	0.941	7.5388e-39	4	CFL1
6.99355e-43	0.38696	0.851	0.614	1.29031e-38	4	HMGN1
7.52287e-43	0.281912	0.506	0.219	1.38797e-38	4	HDGF
1.28394e-42	0.30397	0.584	0.287	2.36887e-38	4	H2AFY
3.02804e-42	0.396392	0.677	0.37	5.58673e-38	4	HNRNPAB
4.08504e-42	0.373188	0.8	0.532	7.5369e-38	4	IDH2
6.0481e-42	0.36348	0.814	0.544	1.11587e-37	4	LSM3
2.63849e-40	0.384574	0.826	0.588	4.86802e-36	4	SIVA1
9.34929e-39	0.342468	0.655	0.366	1.72494e-34	4	H2AFV
1.04953e-36	0.326533	0.499	0.23	1.93639e-32	4	TUBA1C
1.66323e-36	0.328947	0.946	0.876	3.06865e-32	4	SUMO2
2.95241e-35	0.351813	0.927	0.846	5.4472e-31	4	PPIA
5.52354e-35	0.352128	0.927	0.809	1.01909e-30	4	PSME2
1.28936e-34	0.350262	0.736	0.468	2.37888e-30	4	CALM3
2.70255e-34	0.265426	0.604	0.309	4.9862e-30	4	PSIP1
2.98929e-34	0.333827	0.831	0.641	5.51523e-30	4	PARP1
3.63949e-34	0.329604	0.9	0.776	6.71486e-30	4	ATP5MC3
4.77762e-34	0.297038	0.711	0.425	8.81471e-30	4	SNRPB
1.93732e-33	0.266495	0.57	0.297	3.57435e-29	4	PRKDC
1.9931e-33	0.397142	0.917	0.749	3.67727e-29	4	HSP90AA1
2.98289e-33	0.308194	0.743	0.491	5.50343e-29	4	SNRPD1
3.32908e-33	0.330894	0.704	0.434	6.14214e-29	4	ZDHHC12
4.04302e-33	0.531429	0.469	0.238	7.45937e-29	4	UBE2S
4.22173e-33	0.282362	0.553	0.286	7.78909e-29	4	RAD21
7.75689e-33	0.804459	0.694	0.414	1.43115e-28	4	BLVRB
8.56441e-33	0.265253	0.736	0.456	1.58013e-28	4	SNRPF
3.80864e-32	0.592183	0.819	0.683	7.02694e-28	4	TUBB4B
7.19662e-32	0.318769	0.858	0.665	1.32778e-27	4	RBX1
2.3192e-30	0.266471	0.785	0.527	4.27893e-26	4	VPS29
4.22587e-30	0.298562	0.79	0.551	7.79673e-26	4	MZT2A
1.31933e-29	0.282833	0.883	0.712	2.43416e-25	4	ANAPC11
2.64833e-29	0.279017	0.587	0.316	4.88616e-25	4	MAZ
9.46975e-29	0.290681	0.875	0.714	1.74717e-24	4	LDHA
1.0327e-28	0.313786	0.929	0.815	1.90534e-24	4	SET
1.08321e-28	0.275379	0.951	0.895	1.99853e-24	4	DBI
1.66695e-28	0.304837	0.932	0.788	3.07552e-24	4	CHCHD2
4.81301e-28	0.294774	0.76	0.522	8.88001e-24	4	MPC2
1.73467e-27	0.254427	0.985	0.902	3.20047e-23	4	ATP5MG
3.65396e-27	0.268573	0.672	0.429	6.74155e-23	4	BUB3
4.24505e-27	0.311055	0.878	0.698	7.83211e-23	4	ENO1
1.61016e-25	0.307526	0.399	0.195	2.97074e-21	4	KPNA2
3.46993e-25	0.268542	0.973	0.958	6.40202e-21	4	HSPA8
8.55268e-25	0.282028	0.87	0.694	1.57797e-20	4	RNASEH2C
1.77856e-24	0.264005	0.961	0.979	3.28145e-20	4	MZB1
2.15409e-23	0.262154	0.956	0.846	3.97429e-19	4	UQCRH
3.03427e-23	0.262627	0.949	0.891	5.59822e-19	4	CALM1
3.69905e-23	0.313645	0.817	0.66	6.82475e-19	4	NME1
4.41105e-23	0.265961	0.763	0.57	8.13839e-19	4	LAGE3
1.22683e-22	0.251336	0.751	0.525	2.26351e-18	4	PA2G4
1.36937e-22	0.264793	0.968	0.878	2.52649e-18	4	GNAS
2.54197e-22	0.251473	0.834	0.623	4.68993e-18	4	ATP5MF
2.94078e-22	0.272454	0.954	0.881	5.42575e-18	4	CALR
1.19442e-21	0.288102	0.956	0.886	2.2037e-17	4	UBB
2.01147e-21	0.28878	0.78	0.593	3.71116e-17	4	RPL22L1
2.62875e-21	0.312034	0.609	0.365	4.85004e-17	4	GLRX5
6.76835e-21	0.25826	0.819	0.633	1.24876e-16	4	SRSF3
2.05644e-20	0.267581	0.756	0.55	3.79413e-16	4	TALDO1
5.5445e-20	0.883156	0.851	0.746	1.02296e-15	4	PRDX2
1.40774e-19	0.382756	0.868	0.782	2.59729e-15	4	PLP2
4.24619e-19	0.259507	0.795	0.626	7.83422e-15	4	PPDPF
1.13502e-18	0.351532	0.306	0.152	2.09411e-14	4	HIST1H2BJ
1.33378e-18	0.292391	0.912	0.749	2.46082e-14	4	BSG
1.6345e-17	1.5112	0.773	0.684	3.01566e-13	4	HIST1H1C
1.3216e-16	0.325867	0.91	0.854	2.43835e-12	4	CD52
1.49444e-16	0.378253	0.631	0.429	2.75724e-12	4	SLC25A39
1.65999e-16	0.297546	0.716	0.512	3.06268e-12	4	RAD23A
9.33009e-15	0.312539	0.995	0.99	1.7214e-10	4	FTH1
4.74055e-12	0.330904	0.626	0.47	8.74631e-08	4	PTMS
2.44149e-10	0.284348	0.829	0.772	4.50455e-06	4	CALM2
5.27215e-10	0.347408	0.35	0.208	9.72711e-06	4	UROD
6.87428e-06	0.268048	0.335	0.237	0.126831	4	CAT
0.000581036	0.27758	0.892	0.798	1	4	GYPC
1.1383e-217	0.472997	0.997	0.959	2.10017e-213	1	FXYD5
3.82727e-205	0.570849	0.871	0.454	7.06132e-201	1	LAMP5
2.61051e-176	0.476877	0.902	0.56	4.81639e-172	1	RPL22L1
1.00342e-158	0.308071	1	0.994	1.85131e-154	1	CYBA
1.34418e-152	0.337722	0.549	0.186	2.48e-148	1	FRZB
1.43706e-125	0.285502	1	0.996	2.65137e-121	1	RPS24
1.18498e-119	0.341731	0.982	0.914	2.18628e-115	1	ITM2C
1.06836e-105	0.29071	0.742	0.375	1.97113e-101	1	S1PR4
9.55024e-98	0.322685	0.91	0.617	1.76202e-93	1	EVI2B
3.50355e-89	0.32938	0.966	0.821	6.46404e-85	1	MAN1A1
1.74996e-88	0.296521	0.993	0.984	3.22868e-84	1	ITGB7
2.17933e-85	0.28587	0.915	0.691	4.02086e-81	1	LDHB
2.50221e-82	0.273241	0.97	0.837	4.61658e-78	1	COX7A2
2.94295e-77	0.28302	0.973	0.846	5.42975e-73	1	AC026369.3
4.59322e-77	0.275146	0.94	0.733	8.47449e-73	1	ARHGDIB
6.9385e-77	0.272619	0.988	0.937	1.28015e-72	1	SRGN
8.05845e-77	0.273504	0.988	0.911	1.48678e-72	1	TXN
3.28747e-76	0.285828	0.975	0.858	6.06538e-72	1	CORO1A
7.89351e-76	0.283687	0.92	0.69	1.45635e-71	1	CCDC32
2.05497e-75	0.256286	0.983	0.923	3.79142e-71	1	CLIC1
2.35057e-74	0.311669	0.993	0.976	4.3368e-70	1	MZB1
1.61641e-73	0.282795	0.975	0.855	2.98227e-69	1	MYDGF
3.26736e-72	0.261456	1	0.988	6.02828e-68	1	MT-ND5
1.66425e-67	0.253885	0.947	0.769	3.07054e-63	1	CLPTM1L
4.06887e-66	0.267531	0.993	0.93	7.50706e-62	1	TMSB4X
2.06068e-65	0.254829	0.823	0.536	3.80195e-61	1	RNASE6
2.41433e-64	0.268324	0.827	0.553	4.45444e-60	1	PERP
1.58507e-63	0.273011	0.819	0.514	2.92445e-59	1	TIMP1
1.99338e-63	0.269004	0.875	0.638	3.67778e-59	1	NME1
4.18255e-63	0.363333	0.975	0.917	7.7168e-59	1	RHOB
5.84048e-35	0.264506	0.911	0.789	1.07757e-30	1	EDNRB
3.92598e-264	0.288186	1	1	7.24344e-260	2	IGLC2
1.0052e-142	0.394155	0.998	0.999	1.8546e-138	2	MT-CO3
3.83477e-134	0.263138	0.998	1	7.07515e-130	2	IGHGP
2.15435e-126	0.251047	1	1	3.97477e-122	2	IGHG3
5.03714e-119	0.253469	0.996	0.998	9.29352e-115	2	IGLV2-11
2.37469e-115	0.38487	0.998	0.998	4.38131e-111	2	MT-ATP6
6.50003e-114	0.330045	0.998	0.998	1.19926e-109	2	MT-CO2
5.22993e-109	0.365567	0.993	0.994	9.64921e-105	2	MT-ND1
1.19818e-105	0.33785	1	0.996	2.21064e-101	2	MT-ND4
5.36428e-105	0.334212	0.994	0.995	9.8971e-101	2	MT-ND3
5.58242e-94	0.32775	0.998	0.998	1.02996e-89	2	MT-CO1
4.25929e-92	0.327211	0.996	0.997	7.85838e-88	2	MT-CYB
3.52174e-51	0.253086	0.994	0.986	6.49761e-47	2	IGLC3
2.6431e-31	0.250802	0.935	0.94	4.87653e-27	2	IGHV1-18
1.50486e-25	0.33032	0.942	0.92	2.77648e-21	2	CXCR4
1.72663e-19	0.253277	0.588	0.484	3.18563e-15	2	MT-ND6
1.43245e-217	0.988509	0.905	0.356	2.64287e-213	3	PHGDH
7.97723e-202	0.582938	0.522	0.089	1.4718e-197	3	ASS1
2.04425e-200	0.654323	1	1	3.77164e-196	3	EIF1
2.37068e-182	1.42055	0.909	0.503	4.3739e-178	3	SLC3A2
1.73479e-133	0.982826	0.991	0.934	3.20068e-129	3	TMSB4X
1.99919e-133	1.02185	0.861	0.495	3.6885e-129	3	ERN1
6.6013e-133	0.711205	0.775	0.33	1.21794e-128	3	PSAT1
3.51963e-121	0.939141	0.983	0.909	6.49371e-117	3	DDIT4
4.62305e-109	0.575914	0.652	0.26	8.52953e-105	3	CEBPB
5.85973e-99	0.497143	0.591	0.223	1.08112e-94	3	ASNS
1.5546e-89	0.519937	0.632	0.279	2.86823e-85	3	MTHFD2
7.54541e-88	0.887548	0.961	0.846	1.39213e-83	3	ISG15
4.61883e-81	0.53989	0.775	0.476	8.52175e-77	3	SARS
6.50873e-80	0.387441	1	0.992	1.20086e-75	3	MALAT1
3.64118e-77	0.448399	0.409	0.125	6.71797e-73	3	TNFSF10
6.50893e-77	0.534762	0.985	0.933	1.2009e-72	3	TSC22D3
1.56759e-76	0.616762	0.955	0.886	2.89221e-72	3	LY6E
6.11506e-73	0.439853	0.548	0.225	1.12823e-68	3	SHMT2
5.36269e-71	0.494784	0.418	0.133	9.89416e-67	3	IFIT3
2.70539e-69	0.509823	0.84	0.628	4.99145e-65	3	ATF4
3.1068e-69	0.369625	1	0.996	5.73204e-65	3	FTL
4.47888e-69	0.430742	0.532	0.22	8.26353e-65	3	SLC38A2
5.38456e-65	0.465797	0.721	0.433	9.93451e-61	3	SLC1A5
4.11597e-62	0.328573	0.446	0.167	7.59397e-58	3	ALDH1L2
1.45129e-61	0.530724	0.805	0.542	2.67764e-57	3	LGALS1
1.1698e-60	0.520142	0.861	0.672	2.15828e-56	3	CCPG1
2.83834e-60	0.483835	0.725	0.455	5.23674e-56	3	CDKN1C
9.83851e-57	0.436634	0.959	0.871	1.8152e-52	3	C12orf57
9.15749e-55	0.470505	0.569	0.296	1.68956e-50	3	EIF4EBP1
4.22061e-51	0.43812	0.407	0.161	7.78702e-47	3	WARS
6.694e-50	0.386407	0.998	0.99	1.23504e-45	3	FTH1
1.43604e-47	0.386996	0.548	0.291	2.64949e-43	3	SPATS2L
1.9298e-47	0.457305	0.848	0.693	3.56049e-43	3	SEL1L
3.45004e-47	0.356819	0.989	0.978	6.36532e-43	3	ISG20
9.63764e-47	0.493358	0.881	0.707	1.77814e-42	3	S100A6
7.39252e-43	0.274967	0.439	0.198	1.36392e-38	3	PCK2
1.22478e-42	0.401489	0.742	0.569	2.25972e-38	3	RSL24D1
1.41645e-42	0.384551	0.779	0.592	2.61335e-38	3	UBE2B
3.66546e-40	0.295279	0.39	0.171	6.76277e-36	3	CEBPG
4.27799e-40	0.30513	0.509	0.268	7.8929e-36	3	STOM
5.32449e-40	0.409728	0.922	0.898	9.82369e-36	3	HLA-E
5.54334e-40	0.303156	0.416	0.189	1.02275e-35	3	BBC3
1.0498e-39	0.383118	0.87	0.762	1.93688e-35	3	DNAJC1
2.55481e-38	0.297635	0.366	0.157	4.71362e-34	3	HRK
6.90505e-38	0.347011	0.532	0.302	1.27398e-33	3	PCGF5
4.51656e-37	0.33537	0.619	0.394	8.33305e-33	3	IARS
7.06644e-37	0.517452	0.965	0.945	1.30376e-32	3	KLF2
4.30867e-36	0.397275	0.978	0.943	7.9495e-32	3	NEAT1
1.36132e-34	0.274462	0.303	0.121	2.51164e-30	3	CCDC144A
5.75727e-34	0.354608	0.716	0.523	1.06222e-29	3	OAS1
1.30727e-33	0.357981	0.922	0.831	2.41191e-29	3	CDV3
1.82972e-33	0.461168	0.368	0.166	3.37584e-29	3	IFI27
7.21524e-33	0.384595	0.606	0.402	1.33121e-28	3	XAF1
7.58336e-33	0.281088	0.996	0.99	1.39913e-28	3	MT-ND2
8.90613e-33	0.260639	0.991	0.983	1.64318e-28	3	RPL36AL
1.99914e-32	0.377131	0.749	0.576	3.68842e-28	3	BTG1
7.53478e-32	0.346177	0.5	0.297	1.39017e-27	3	ANKRD28
8.9411e-32	0.37638	0.994	0.976	1.64963e-27	3	IGHM
1.20359e-31	0.285704	0.515	0.304	2.22062e-27	3	CARS
7.7017e-31	0.261099	0.446	0.238	1.42096e-26	3	GARS
1.08385e-30	0.350314	0.725	0.57	1.9997e-26	3	IL6ST
1.1334e-30	0.262748	0.405	0.207	2.09112e-26	3	PLSCR1
1.79789e-30	0.287337	0.857	0.757	3.3171e-26	3	H2AFZ
3.26468e-30	0.287068	0.996	0.989	6.02334e-26	3	TMSB10
6.78973e-29	0.276524	0.478	0.281	1.2527e-24	3	TARS
7.64041e-29	0.311454	0.468	0.274	1.40966e-24	3	FAM107B
1.22885e-28	0.268798	0.344	0.163	2.26722e-24	3	TSPYL2
1.51605e-28	0.315244	0.587	0.4	2.79711e-24	3	RTN3
6.29524e-28	0.376867	0.963	0.934	1.16147e-23	3	JUND
1.37729e-27	0.347037	0.768	0.624	2.5411e-23	3	IFI35
1.41824e-27	0.274351	0.543	0.352	2.61666e-23	3	VAMP5
1.93195e-27	0.281915	0.775	0.652	3.56444e-23	3	HAX1
3.26076e-27	0.306973	0.771	0.624	6.01609e-23	3	IRF7
7.88143e-27	0.280283	0.948	0.912	1.45412e-22	3	HERPUD1
2.9518e-26	0.332656	0.639	0.484	5.44606e-22	3	VAMP2
1.14584e-25	0.331914	0.881	0.816	2.11408e-21	3	ZBTB38
6.27847e-25	0.273671	0.571	0.406	1.15838e-20	3	CHMP5
1.27334e-24	0.401653	0.632	0.455	2.34932e-20	3	CDKN1A
4.39075e-24	0.270661	0.567	0.393	8.10094e-20	3	TIFA
7.00463e-24	0.282074	0.478	0.301	1.29235e-19	3	ODF3B
7.71343e-24	0.326447	0.868	0.801	1.42313e-19	3	SMAP2
8.95437e-24	0.291756	0.455	0.286	1.65208e-19	3	IFITM2
2.61155e-23	0.30484	0.649	0.49	4.81831e-19	3	AC012236.1
3.03418e-23	0.289427	0.803	0.713	5.59807e-19	3	DNAJB9
1.32864e-22	0.291553	0.703	0.57	2.45134e-18	3	UBALD2
4.24143e-22	0.276238	0.463	0.295	7.82544e-18	3	DYNLT1
2.64471e-21	0.305931	0.569	0.398	4.87948e-17	3	LINC01480
1.26484e-20	0.325777	0.944	0.93	2.33364e-16	3	IFI6
1.79683e-20	0.305645	0.749	0.621	3.31516e-16	3	PNRC1
2.29892e-20	0.269469	0.853	0.799	4.2415e-16	3	GYPC
3.16186e-20	0.346029	0.563	0.416	5.83363e-16	3	HERC5
1.3538e-19	0.271564	0.896	0.876	2.49775e-15	3	ANAPC16
9.40734e-19	0.250453	0.742	0.638	1.73565e-14	3	EPRS
2.79762e-18	0.261275	0.541	0.399	5.1616e-14	3	CISD2
3.15e-18	0.297335	0.872	0.816	5.81176e-14	3	PSMB9
3.34762e-18	0.260144	0.842	0.802	6.17636e-14	3	SELENOK
4.39034e-18	0.286425	0.781	0.692	8.10018e-14	3	CYTIP
5.93488e-18	0.289757	0.831	0.772	1.09499e-13	3	PRDM1
1.35976e-17	0.265096	0.522	0.374	2.50876e-13	3	AC243960.1
4.36771e-17	0.255485	0.755	0.675	8.05843e-13	3	UBE2D3
2.49583e-16	0.267455	0.768	0.7	4.60481e-12	3	DEPTOR
4.57855e-16	0.258006	0.468	0.312	8.44743e-12	3	IFI44L
4.72947e-16	0.256783	0.697	0.577	8.72587e-12	3	TPD52
8.30227e-16	0.267364	0.688	0.583	1.53177e-11	3	UBE2L6
2.51138e-15	0.260582	0.665	0.561	4.6335e-11	3	UBXN1
4.19418e-15	0.308554	0.777	0.728	7.73827e-11	3	TAP1
1.50573e-14	0.327403	0.851	0.801	2.77808e-10	3	EDNRB
1.57366e-12	0.251259	0.797	0.737	2.90341e-08	3	CD38
1.93325e-11	0.250372	0.647	0.55	3.56684e-07	3	STAT1
2.81289e-11	0.287603	0.673	0.596	5.18979e-07	3	BTG2
6.07234e-09	0.292663	0.781	0.746	0.000112035	3	JUN
8.19083e-07	0.260616	0.703	0.68	0.0151121	3	JUNB
1.17548e-238	0.397392	0.286	0.01	2.16876e-234	5	CLDN3
2.23547e-105	1.22536	0.935	0.538	4.12445e-101	5	CST6
2.22382e-77	0.403607	0.34	0.058	4.10295e-73	5	CD81
1.8282e-74	0.910017	0.996	0.944	3.37303e-70	5	KLF2
2.37253e-45	0.721622	0.992	0.981	4.37732e-41	5	TXNIP
9.01475e-44	0.582675	0.954	0.922	1.66322e-39	5	ITM2C
1.60891e-42	0.616405	0.901	0.767	2.96844e-38	5	MCL1
1.70127e-40	0.527287	0.943	0.858	3.13884e-36	5	LILRB4
1.47377e-39	0.427386	1	0.989	2.71911e-35	5	TMSB10
2.48967e-37	0.342344	1	0.992	4.59344e-33	5	MALAT1
1.48401e-36	0.30867	1	0.995	2.738e-32	5	CYBA
5.31855e-36	0.447907	1	0.984	9.81273e-32	5	ITGB7
2.9821e-34	0.528228	0.573	0.322	5.50198e-30	5	P2RX5
2.24737e-33	0.400589	0.966	0.914	4.1464e-29	5	ATP6V1G1
5.49611e-33	0.667001	0.767	0.595	1.01403e-28	5	BTG2
7.20912e-32	0.500935	0.817	0.683	1.33008e-27	5	S100A11
7.68001e-32	0.499628	0.977	0.923	1.41696e-27	5	RHOB
2.96637e-30	0.453989	0.943	0.938	5.47295e-26	5	TNFRSF17
3.22531e-30	0.492241	0.992	0.969	5.9507e-26	5	XBP1
1.35181e-28	0.408275	0.935	0.898	2.49408e-24	5	HLA-E
4.92803e-26	0.45042	0.989	0.976	9.09222e-22	5	IGHM
2.3461e-25	0.59057	0.748	0.604	4.32855e-21	5	ZFP36
2.41424e-25	0.413562	0.412	0.198	4.45428e-21	5	MAPK3
9.72798e-25	0.434462	0.691	0.509	1.79481e-20	5	UCP2
1.05787e-24	0.362566	0.962	0.93	1.95177e-20	5	CLIC1
3.86347e-24	0.470931	0.989	0.969	7.12811e-20	5	PEBP1
6.54063e-21	0.616758	0.836	0.717	1.20675e-16	5	MAFA
9.01436e-21	0.401813	0.779	0.671	1.66315e-16	5	FCGRT
1.25077e-20	0.310576	0.989	0.978	2.30767e-16	5	ISG20
4.67204e-20	0.502344	0.76	0.69	8.61992e-16	5	DUSP5
6.60765e-20	0.585512	0.821	0.713	1.21911e-15	5	S100A6
2.08272e-19	0.553581	0.798	0.731	3.84261e-15	5	RND3
3.69688e-19	0.380474	0.977	0.944	6.82074e-15	5	NEAT1
2.09498e-18	0.342412	0.294	0.124	3.86525e-14	5	EGR1
7.41639e-18	0.348748	0.889	0.832	1.36832e-13	5	DYNLL1
1.44658e-17	0.612846	0.504	0.323	2.66895e-13	5	IER2
1.49607e-17	0.271289	0.985	0.963	2.76024e-13	5	FXYD5
1.62417e-17	0.372158	0.924	0.871	2.99659e-13	5	CORO1A
2.75692e-17	0.339427	0.897	0.849	5.08652e-13	5	EMP3
2.91319e-17	0.592686	0.645	0.546	5.37483e-13	5	AQP3
6.37652e-17	0.386981	0.748	0.668	1.17647e-12	5	CXXC5
8.70222e-17	0.352242	0.447	0.28	1.60556e-12	5	IL6R
2.29357e-16	0.382719	0.504	0.343	4.23163e-12	5	SPN
9.00026e-16	0.325666	0.752	0.672	1.66055e-11	5	GNG7
1.33092e-15	0.403572	0.58	0.457	2.45555e-11	5	EZR
1.37709e-15	0.360503	0.569	0.423	2.54073e-11	5	SH3BP5
2.36095e-15	0.313215	0.763	0.739	4.35595e-11	5	CD38
6.10575e-15	0.278828	0.355	0.199	1.12651e-10	5	TBC1D9
7.35975e-15	0.309031	0.935	0.912	1.35787e-10	5	H3F3B
1.3321e-14	0.288371	0.912	0.878	2.45773e-10	5	TNFRSF13B
2.30587e-14	0.341733	0.588	0.464	4.25434e-10	5	2020-09-06
3.19986e-14	0.325889	0.931	0.86	5.90375e-10	5	TENT5C
8.79786e-14	0.277208	0.847	0.844	1.62321e-09	5	ITM2B
1.06263e-13	0.320575	0.645	0.536	1.96056e-09	5	CD9
1.12417e-13	0.333858	0.721	0.671	2.0741e-09	5	TXNDC11
3.03845e-13	0.306955	0.447	0.301	5.60593e-09	5	LGMN
3.14979e-13	0.257158	0.798	0.725	5.81136e-09	5	RHOA
4.93482e-13	0.31836	0.935	0.936	9.10475e-09	5	JUND
6.89365e-13	0.532355	0.305	0.168	1.27188e-08	5	IFIT1
9.49031e-13	0.298486	0.954	0.935	1.75096e-08	5	TSC22D3
1.21223e-12	0.29894	0.794	0.713	2.23656e-08	5	MYL12B
5.63394e-12	0.261398	0.588	0.47	1.03946e-07	5	GSPT1
1.03417e-11	0.391871	0.901	0.884	1.90805e-07	5	H1FX
1.20619e-11	0.324889	0.817	0.793	2.22543e-07	5	YPEL3
1.60756e-11	0.261081	0.924	0.893	2.96595e-07	5	CALM1
1.84941e-11	0.286437	0.458	0.335	3.41217e-07	5	P2RX4
2.05059e-11	0.25119	0.882	0.84	3.78333e-07	5	SKP1
4.79553e-11	0.254589	0.775	0.747	8.84774e-07	5	TIMP2
2.63259e-10	0.265527	0.359	0.235	4.85713e-06	5	NTAN1
5.97431e-10	0.34524	0.653	0.606	1.10226e-05	5	APOBEC3G
6.4199e-10	0.364662	0.469	0.359	1.18447e-05	5	TUBB2B
6.64824e-10	0.265749	0.393	0.276	1.2266e-05	5	SNN
7.29468e-10	0.284128	0.531	0.438	1.34587e-05	5	HEBP2
7.29697e-10	0.385036	0.63	0.586	1.34629e-05	5	PERP
9.53341e-10	0.328794	0.561	0.496	1.75891e-05	5	LGALS3
1.06524e-09	0.279232	0.424	0.315	1.96536e-05	5	PELI1
1.78391e-09	0.283015	0.733	0.684	3.2913e-05	5	ANXA2
1.81919e-09	0.477284	0.561	0.494	3.3564e-05	5	KLF3
3.58716e-09	0.2736	0.634	0.595	6.61831e-05	5	CHPT1
3.85191e-09	0.280814	0.74	0.721	7.10678e-05	5	LDHA
1.9928e-08	0.312484	0.645	0.597	0.000367672	5	LIMS1
2.15492e-08	0.297482	0.569	0.505	0.000397583	5	ARF6
2.29727e-08	0.263122	0.798	0.785	0.000423846	5	PLP2
2.38236e-08	0.26058	0.794	0.805	0.000439545	5	SMAP2
3.3147e-08	0.479733	0.588	0.571	0.000611563	5	RNASE6
4.80326e-08	0.461433	0.809	0.746	0.000886201	5	JUN
1.64066e-07	0.30192	0.611	0.551	0.00302702	5	AHNAK
3.18099e-07	0.367548	0.958	0.937	0.00586893	5	TMSB4X
4.17391e-07	0.302114	0.71	0.715	0.00770087	5	LMO4
6.0634e-07	0.32051	0.485	0.439	0.011187	5	ANXA11
1.30863e-06	0.468442	0.676	0.681	0.0241443	5	JUNB
2.46457e-06	0.282816	0.954	0.962	0.0454712	5	GADD45A
8.42067e-06	0.272519	0.882	0.914	0.155361	5	DDIT4
1.3588e-05	0.267244	0.725	0.736	0.250698	5	DERL3
6.8057e-05	0.42464	0.649	0.635	1	5	FOS
0.000284405	0.305903	0.832	0.861	1	5	DUSP1
0.00189505	1.32061	0.366	0.543	1	5	SPP1
0.00446277	0.267178	0.618	0.64	1	5	SAT1

## Sheet: NDMM03
	p_val	avg_logFC	pct.1	pct.2	p_val_adj	cluster	gene
1	1.50964e-297	2.16329	0.999	0.929	3.13175e-293	2	IGHG3
2	1.27965e-275	2.27021	0.998	0.954	2.65463e-271	2	IGHG1
3	3.066e-250	2.08838	0.982	0.741	6.36042e-246	2	IGHG4
4	4.02277e-221	4.22602	0.872	0.359	8.34523e-217	2	IGHG2
5	1.69625e-09	1.71724	0.94	0.938	3.51887e-05	2	IGLC3
6	4.33793e-238	4.12319	0.885	0.36	8.99904e-234	4	IGHA2
7	6.11155e-237	3.98812	0.999	0.999	1.26784e-232	4	IGHA1
8	9.49366e-55	0.377785	0.997	0.997	1.96946e-50	4	HERPUD1
9	4.85467e-15	0.384714	0.945	0.89	1.0071e-10	4	JCHAIN
10	0.000421701	3.09022	0.619	0.635	1	4	IGHM
11	4.92328e-255	0.93737	0.95	0.077	1.02134e-250	5	IGHV3-13
12	2.45948e-231	1.17955	0.922	0.098	5.10218e-227	5	PLD4
13	2.25735e-219	0.96651	0.973	0.096	4.68287e-215	5	LAMP5
14	2.58148e-128	0.97227	0.443	0.027	5.35529e-124	5	EDNRB
15	2.13726e-95	1.01454	0.982	0.541	4.43375e-91	5	IGLV3-1
16	2.89658e-172	0.837929	0.876	0.09	6.00895e-168	0	IGHV3-72
17	1.06718e-155	1.22947	0.922	0.126	2.21386e-151	0	LAMP5
18	1.95873e-112	0.946774	0.706	0.087	4.06338e-108	0	DKK1
19	1.14737e-65	0.882774	1	0.999	2.38023e-61	0	RPS19
20	1.69568e-35	0.754983	0.993	0.905	3.51768e-31	0	JCHAIN

## Sheet: NDMM04
p_val	avg_logFC	pct.1	pct.2	p_val_adj	cluster	gene
0	0.689306	0.996	0.809	0	0	FKBP11
0	0.632595	0.999	0.927	0	0	FKBP2
0	0.621288	1	0.912	0	0	MZB1
3.58963e-292	0.337502	1	0.999	6.82029e-288	0	TPT1
4.75086e-263	0.55699	0.986	0.768	9.02664e-259	0	PRDX4
1.07887e-248	0.509845	0.995	0.846	2.04984e-244	0	SEC11C
3.50175e-248	0.385793	1	0.931	6.65332e-244	0	IGLV2-18
1.01055e-240	0.603086	0.911	0.571	1.92005e-236	0	KRTCAP2
2.93404e-236	0.508171	0.989	0.785	5.57468e-232	0	NUCB2
5.66437e-228	0.517261	0.995	0.795	1.07623e-223	0	DERL3
4.47864e-226	0.358566	1	0.971	8.50942e-222	0	SSR4
9.12092e-216	0.278764	1	0.999	1.73298e-211	0	B2M
1.5839e-215	0.394384	0.997	0.962	3.00941e-211	0	ITM2B
3.90474e-215	0.445386	0.995	0.857	7.41901e-211	0	MYDGF
1.80112e-213	0.542803	0.917	0.576	3.42213e-209	0	SRGN
1.72288e-212	0.311792	1	0.981	3.27348e-208	0	IGLL5
2.21655e-203	0.399972	0.992	0.895	4.21145e-199	0	TMEM59
7.07531e-201	0.59212	0.788	0.362	1.34431e-196	0	SPAG4
8.56907e-201	0.258805	0.999	0.999	1.62812e-196	0	RPS14
5.33316e-194	0.477145	0.961	0.702	1.0133e-189	0	CRELD2
9.54975e-178	0.368618	0.999	0.951	1.81445e-173	0	HSP90B1
3.51853e-176	0.435948	0.945	0.708	6.68521e-172	0	DDOST
1.90157e-158	0.358952	1	0.995	3.61298e-154	0	JCHAIN
9.84268e-156	0.393483	0.985	0.81	1.87011e-151	0	SDF2L1
2.77525e-155	0.515888	0.879	0.567	5.27298e-151	0	TENT5C
2.9889e-148	0.350903	0.99	0.866	5.67891e-144	0	TMEM258
1.19248e-138	0.345018	0.973	0.807	2.26571e-134	0	LMAN2
2.22008e-137	0.355507	0.985	0.808	4.21815e-133	0	SPCS3
3.85033e-134	0.34816	0.999	0.947	7.31562e-130	0	HERPUD1
8.99924e-132	0.286124	0.987	0.873	1.70985e-127	0	CD63
1.40564e-131	0.295847	0.993	0.908	2.67071e-127	0	PDIA6
5.19362e-128	0.379533	0.918	0.637	9.86788e-124	0	CHID1
8.62998e-127	0.441547	0.763	0.409	1.6397e-122	0	IGLV6-57
7.98857e-124	0.325473	0.985	0.874	1.51783e-119	0	TMBIM6
4.94561e-121	0.325166	0.98	0.811	9.39666e-117	0	SSR3
1.0094e-118	0.369946	0.916	0.672	1.91786e-114	0	PDIA4
3.58191e-118	0.34976	0.956	0.757	6.80564e-114	0	RPN2
1.98511e-117	0.325742	0.986	0.836	3.77172e-113	0	MANF
3.04452e-116	0.402361	0.814	0.492	5.78459e-112	0	IGKV4-1
3.17654e-116	0.357149	0.925	0.66	6.03543e-112	0	PLPP5
7.90212e-106	0.264797	0.992	0.924	1.5014e-101	0	ERP29
3.03732e-103	0.336312	0.922	0.688	5.77092e-99	0	RABAC1
1.99825e-101	0.417852	0.828	0.552	3.79667e-97	0	ITM2C
8.67887e-95	0.334183	0.751	0.446	1.64898e-90	0	SIL1
5.29901e-94	0.269992	0.974	0.847	1.00681e-89	0	SSR2
2.3722e-88	0.283498	0.938	0.726	4.50718e-84	0	TMED10
2.48593e-88	0.292544	0.94	0.747	4.72326e-84	0	SELENOK
8.6367e-88	0.397451	0.906	0.675	1.64097e-83	0	BTG2
1.3168e-85	0.29021	0.992	0.895	2.50192e-81	0	XBP1
1.50419e-85	0.328883	0.572	0.279	2.85796e-81	0	SLAMF7
2.49318e-84	0.339048	0.764	0.472	4.73704e-80	0	QPCT
1.21562e-76	0.337017	0.448	0.195	2.30968e-72	0	PDK1
6.64879e-76	0.302423	0.822	0.568	1.26327e-71	0	LMAN1
2.46664e-75	0.252827	0.965	0.827	4.68662e-71	0	SELENOM
8.7668e-74	0.291928	0.72	0.438	1.66569e-69	0	EDEM2
2.78362e-71	0.270303	0.9	0.665	5.28888e-67	0	DNAJB9
1.39836e-67	0.274979	0.65	0.381	2.65689e-63	0	PAIP2B
4.77515e-67	0.261011	0.616	0.349	9.07279e-63	0	NEU1
5.90479e-64	0.257641	0.845	0.593	1.12191e-59	0	ERLEC1
2.46669e-62	0.25656	0.795	0.543	4.68671e-58	0	CLPTM1L
9.00871e-60	0.251482	0.787	0.53	1.71165e-55	0	OS9
2.10882e-58	0.260829	0.468	0.235	4.00676e-54	0	AQP3
2.37197e-57	0.4869	0.63	0.42	4.50673e-53	0	FOS
4.57745e-57	0.372567	0.478	0.252	8.69716e-53	0	CYTOR
1.3091e-46	0.251833	0.388	0.192	2.48729e-42	0	ERN1
9.14038e-41	0.253995	0.529	0.322	1.73667e-36	0	ZFP36
7.46329e-30	0.332386	0.507	0.338	1.41802e-25	0	IER2
7.44022e-20	0.260897	0.278	0.171	1.41364e-15	0	AGR2
4.46286e-19	0.288708	0.732	0.606	8.47944e-15	0	JUN
6.60517e-281	1.39619	0.572	0.168	1.25498e-276	1	VPREB3
7.86373e-222	0.390256	0.999	0.996	1.49411e-217	1	MT-ATP6
1.14016e-168	0.801249	0.757	0.54	2.1663e-164	1	LAPTM5
2.97931e-163	0.790286	0.824	0.62	5.66069e-159	1	MS4A1
3.38434e-153	0.335655	0.999	0.996	6.43024e-149	1	MT-CO1
4.09372e-144	0.322181	0.999	0.988	7.77806e-140	1	MALAT1
1.09922e-143	0.401392	0.989	0.977	2.08851e-139	1	H3F3A
4.2631e-126	0.824494	0.762	0.549	8.09989e-122	1	BIRC3
1.58118e-116	0.589988	0.904	0.846	3.00423e-112	1	BTG1
2.75537e-115	0.536193	0.994	0.986	5.23521e-111	1	CD74
5.52996e-115	0.251574	1	0.997	1.05069e-110	1	MT-CO3
3.25328e-113	0.72296	0.743	0.608	6.18124e-109	1	CD37
1.79732e-111	0.561022	0.776	0.622	3.4149e-107	1	MARCKS
1.44559e-108	0.582924	0.812	0.715	2.74662e-104	1	BASP1
1.53808e-106	0.688813	0.524	0.294	2.92236e-102	1	AIM2
1.15944e-103	0.527957	0.804	0.687	2.20294e-99	1	ALOX5AP
5.02335e-99	0.606883	0.682	0.51	9.54436e-95	1	IFI16
6.0199e-97	0.521279	0.984	0.957	1.14378e-92	1	H3F3B
1.74237e-96	1.04988	0.567	0.363	3.31051e-92	1	CD79A
2.95402e-92	0.37891	0.983	0.984	5.61264e-88	1	CCND1
8.53259e-91	0.334797	0.994	0.994	1.62119e-86	1	PTMA
6.07343e-84	0.504711	0.312	0.121	1.15395e-79	1	MTSS1
2.23154e-83	0.47019	0.902	0.876	4.23993e-79	1	LINC01781
5.17314e-80	0.500462	0.761	0.655	9.82897e-76	1	TLE1
6.78347e-78	0.615176	0.582	0.416	1.28886e-73	1	LIMD2
1.80723e-74	0.42596	0.842	0.763	3.43374e-70	1	TMSB4X
4.16425e-72	0.554885	0.543	0.377	7.91208e-68	1	BANK1
1.01539e-67	0.518273	0.681	0.586	1.92925e-63	1	SMAP2
1.83372e-64	0.334525	0.897	0.894	3.48406e-60	1	PPIA
4.76747e-64	0.303128	0.991	0.999	9.05819e-60	1	GSTP1
1.88563e-63	0.513381	0.658	0.539	3.5827e-59	1	RNGTT
1.36541e-62	0.415198	0.798	0.75	2.59427e-58	1	PFN1
1.54626e-61	0.361884	0.879	0.868	2.9379e-57	1	PNRC1
2.23485e-60	0.350699	0.895	0.908	4.24622e-56	1	CFL1
1.44139e-57	0.517972	0.354	0.187	2.73865e-53	1	IER5
2.61501e-56	0.351507	0.809	0.785	4.96852e-52	1	ARPC2
6.80238e-56	0.635723	0.662	0.53	1.29245e-51	1	KLF6
2.61071e-55	0.486881	0.429	0.266	4.96035e-51	1	NLGN4X
1.63134e-54	0.474595	0.658	0.583	3.09955e-50	1	ARHGDIB
4.93135e-54	0.41566	0.691	0.624	9.36957e-50	1	JAK1
2.96826e-53	0.539482	0.886	0.828	5.6397e-49	1	HLA-DRA
1.40125e-52	0.289844	0.958	0.983	2.66238e-48	1	MTDH
4.01017e-52	0.547178	0.491	0.355	7.61933e-48	1	CORO1A
4.13741e-52	0.48723	0.508	0.372	7.86107e-48	1	NCOA7
3.3729e-51	0.354764	0.824	0.799	6.40851e-47	1	MYL12A
1.62346e-49	0.346548	0.839	0.831	3.08458e-45	1	ARPC3
5.36174e-49	0.320071	0.962	0.96	1.01873e-44	1	JUND
1.36557e-47	0.301715	0.906	0.923	2.59459e-43	1	ATP6V1G1
1.79847e-47	0.381412	0.775	0.759	3.41709e-43	1	EVI2B
3.74288e-47	0.426456	0.668	0.591	7.11147e-43	1	TBC1D9
2.40246e-45	0.28172	0.953	0.96	4.56468e-41	1	ACTB
2.90437e-45	0.444079	0.613	0.534	5.51831e-41	1	MBD4
4.02974e-43	0.286444	0.886	0.892	7.6565e-39	1	HNRNPA2B1
3.5387e-42	0.421556	0.791	0.741	6.72353e-38	1	NFKBIA
5.24876e-42	0.402754	0.757	0.689	9.97264e-38	1	ZFP36L2
7.41159e-41	0.373616	0.65	0.596	1.4082e-36	1	PPM1K
8.6606e-41	0.429119	0.598	0.522	1.64551e-36	1	ZBTB20
1.68128e-40	0.413613	0.589	0.506	3.19444e-36	1	TCF4
2.10916e-40	0.334123	0.898	0.846	4.0074e-36	1	CXCR4
1.73867e-39	0.350686	0.717	0.692	3.30346e-35	1	HMGN2
3.57519e-39	0.27954	0.872	0.889	6.79286e-35	1	SRSF5
1.16242e-38	0.461817	0.52	0.415	2.2086e-34	1	SSPN
1.8169e-38	0.474132	0.595	0.519	3.45212e-34	1	RASSF6
2.2908e-38	0.445122	0.333	0.208	4.35253e-34	1	LYL1
4.91196e-38	0.403869	0.293	0.168	9.33272e-34	1	AKNA
9.70193e-38	0.449998	0.437	0.317	1.84337e-33	1	PARP14
4.89941e-37	0.346401	0.683	0.654	9.30888e-33	1	BOD1L1
5.01527e-37	0.426202	0.406	0.273	9.52902e-33	1	RGS13
5.49406e-37	0.463855	0.496	0.397	1.04387e-32	1	UCP2
2.73392e-36	0.306787	0.765	0.735	5.19444e-32	1	SET
2.41932e-35	0.325253	0.661	0.625	4.59672e-31	1	YWHAB
8.51375e-35	0.364523	0.521	0.421	1.61761e-30	1	FUS
1.16444e-34	0.258263	0.893	0.898	2.21244e-30	1	HMGB1
2.20567e-34	0.416191	0.506	0.418	4.19077e-30	1	BCL11A
1.86711e-32	0.447705	0.442	0.341	3.54751e-28	1	IGHG4
3.35985e-32	0.381383	0.273	0.16	6.38372e-28	1	DAAM1
7.11788e-32	0.274824	0.82	0.833	1.3524e-27	1	PNISR
1.51253e-31	0.285655	0.951	0.942	2.87381e-27	1	TXNIP
6.77433e-31	0.318446	0.684	0.676	1.28712e-26	1	MYL12B
8.00571e-31	0.796703	0.198	0.39	1.52108e-26	1	IGLC3
1.91935e-30	0.350888	0.578	0.522	3.64676e-26	1	BCL2
3.32538e-29	0.394547	0.417	0.326	6.31823e-25	1	PRKCB
1.01623e-28	0.276731	0.782	0.821	1.93084e-24	1	CD53
3.64326e-28	0.257379	0.835	0.862	6.92219e-24	1	POU2AF1
6.93073e-28	0.314692	0.624	0.589	1.31684e-23	1	HNRNPU
1.07871e-27	0.305844	0.261	0.154	2.04956e-23	1	TEX9
2.46057e-27	0.270662	0.712	0.702	4.67508e-23	1	HNRNPK
5.18625e-27	0.4459	0.441	0.355	9.85388e-23	1	SOCS2
9.49093e-27	0.361428	0.806	0.783	1.80328e-22	1	H1FX
1.13262e-26	0.310865	0.656	0.645	2.15198e-22	1	SF1
1.64383e-26	0.345859	0.49	0.408	3.12327e-22	1	RASGRP3
4.42251e-26	0.363628	0.554	0.516	8.40276e-22	1	RAC2
4.55144e-26	0.400787	0.27	0.17	8.64774e-22	1	MARCKSL1
1.70879e-25	0.33606	0.553	0.504	3.2467e-21	1	IL16
1.89276e-25	0.320725	0.466	0.38	3.59624e-21	1	LCP1
2.26132e-25	0.299498	0.697	0.706	4.29651e-21	1	MEF2C
5.69877e-25	0.316598	0.868	0.843	1.08277e-20	1	KLF2
1.545e-24	0.384292	0.354	0.26	2.9355e-20	1	BAX
3.35928e-24	0.382052	0.451	0.387	6.38263e-20	1	SYPL1
1.01151e-23	0.33196	0.292	0.195	1.92186e-19	1	PLEKHO1
1.93631e-23	0.333194	0.268	0.17	3.67899e-19	1	LINC02397
3.86081e-21	0.316151	0.399	0.32	7.33553e-17	1	OFD1
4.13352e-21	0.308529	0.598	0.58	7.85369e-17	1	ARGLU1
4.38375e-21	0.333137	0.367	0.285	8.32912e-17	1	SP110
8.23967e-21	0.52634	0.465	0.386	1.56554e-16	1	HIST1H1C
2.23581e-20	0.28057	0.567	0.538	4.24804e-16	1	ZCCHC7
2.6606e-20	0.32703	0.265	0.175	5.05514e-16	1	XAF1
3.33471e-20	0.331214	0.293	0.205	6.33595e-16	1	CELF2
3.65228e-20	0.362854	0.423	0.359	6.93933e-16	1	RALGPS2
1.60747e-19	0.257447	0.587	0.56	3.05419e-15	1	TCEA1
1.86834e-19	0.325791	0.763	0.774	3.54985e-15	1	ACTG1
2.93759e-19	0.310879	0.504	0.464	5.58143e-15	1	COBLL1
4.64651e-19	0.304742	0.35	0.271	8.82837e-15	1	HVCN1
7.31686e-19	0.337871	0.431	0.375	1.3902e-14	1	AKAP13
1.11726e-18	0.312855	0.393	0.334	2.1228e-14	1	IRF2
4.6577e-18	0.252071	0.698	0.727	8.84964e-14	1	HSP90AB1
2.17246e-17	0.267548	0.679	0.691	4.12768e-13	1	BHLHE41
2.43054e-17	0.309655	0.444	0.396	4.61803e-13	1	TNFAIP8
1.34549e-16	0.343659	0.426	0.371	2.55644e-12	1	FAM107B
1.96622e-16	0.316985	0.404	0.351	3.73581e-12	1	SUSD3
8.33082e-16	0.294978	0.347	0.283	1.58286e-11	1	STX7
1.19997e-15	0.277507	0.535	0.518	2.27993e-11	1	TLK1
2.86382e-15	0.548178	0.266	0.194	5.44125e-11	1	HLA-DRB1
6.6008e-15	0.279125	0.384	0.331	1.25415e-10	1	SINHCAF
7.66206e-15	0.254311	0.609	0.625	1.45579e-10	1	CXXC5
7.90838e-15	0.255396	0.515	0.486	1.50259e-10	1	PSIP1
3.01562e-14	0.304071	0.409	0.366	5.72967e-10	1	ARID4B
4.22412e-14	0.290283	0.275	0.207	8.02584e-10	1	HIST1H2AC
4.82216e-14	0.274673	0.337	0.277	9.16211e-10	1	LYPD6B
5.05217e-14	0.263729	0.543	0.542	9.59912e-10	1	TAF7
6.42138e-14	0.26861	0.439	0.398	1.22006e-09	1	TBC1D1
1.88391e-13	0.286795	0.517	0.506	3.57943e-09	1	IKZF1
2.53581e-13	0.274627	0.309	0.249	4.81804e-09	1	SCAMP5
2.66858e-13	0.250395	0.289	0.225	5.0703e-09	1	CYBB
2.80335e-13	0.25277	0.283	0.217	5.32637e-09	1	MSN
6.18949e-13	0.254174	0.274	0.209	1.176e-08	1	TNS3
7.49973e-13	0.396864	0.374	0.32	1.42495e-08	1	MX1
1.58955e-12	0.256677	0.306	0.244	3.02014e-08	1	CNTRL
1.70024e-12	0.273706	0.466	0.444	3.23046e-08	1	UBE2I
3.76306e-12	0.261724	0.483	0.474	7.14981e-08	1	DOCK8
4.37983e-12	0.27074	0.338	0.286	8.32168e-08	1	LSAMP
6.06895e-12	0.271255	0.487	0.477	1.1531e-07	1	CKLF
1.04287e-11	0.288269	0.269	0.213	1.98145e-07	1	HIST1H1E
1.9498e-11	0.267519	0.53	0.527	3.70462e-07	1	POU2F2
2.06329e-11	0.274661	0.253	0.196	3.92025e-07	1	ACAP1
2.91631e-11	0.260041	0.46	0.443	5.54099e-07	1	SP100
3.09967e-11	0.284615	0.401	0.359	5.88937e-07	1	RAB11FIP1
3.25182e-11	0.275789	0.252	0.196	6.17846e-07	1	PTPN18
3.58827e-11	0.293055	0.375	0.338	6.81771e-07	1	CD40
3.64685e-11	0.254065	0.378	0.343	6.92901e-07	1	CCDC50
1.10958e-10	0.279693	0.383	0.351	2.10821e-06	1	GPSM3
1.32674e-10	0.379001	0.349	0.306	2.52081e-06	1	IRF1
1.62048e-10	0.263069	0.264	0.212	3.07891e-06	1	CSK
1.90715e-10	0.261812	0.4	0.378	3.62359e-06	1	RCN2
2.11229e-10	0.276736	0.414	0.397	4.01336e-06	1	ARL6IP5
9.86471e-10	0.272708	0.299	0.255	1.87429e-05	1	CCND3
1.1892e-09	0.285429	0.325	0.289	2.25948e-05	1	EZR
1.28193e-09	0.274613	0.372	0.339	2.43567e-05	1	SMCHD1
3.44354e-09	0.285555	0.301	0.256	6.54273e-05	1	NOL4
6.67069e-09	0.255334	0.32	0.284	0.000126743	1	IKZF3
3.63672e-08	0.270256	0.283	0.246	0.000690977	1	TBC1D10C
2.61432e-07	0.272498	0.269	0.224	0.0049672	1	HIST1H1D
0	0.736027	0.381	0.011	0	4	CENPU
0	0.585853	0.36	0.007	0	4	GINS2
0	0.425508	0.268	0.004	0	4	E2F1
3.55834e-255	0.505569	0.347	0.013	6.76084e-251	4	CHEK1
3.5393e-241	1.56592	0.498	0.036	6.72468e-237	4	STMN1
4.00775e-191	0.502332	0.305	0.015	7.61472e-187	4	MAD2L1
1.77005e-156	0.398043	0.293	0.018	3.36309e-152	4	UBE2T
1.60526e-135	0.472265	0.326	0.027	3.04999e-131	4	HELLS
2.06382e-97	0.656635	0.481	0.085	3.92127e-93	4	SMC2
2.52641e-86	0.572539	0.469	0.088	4.80018e-82	4	MCM7
5.53855e-84	0.351805	0.272	0.03	1.05232e-79	4	MCM6
3.33414e-75	0.495131	0.423	0.081	6.33487e-71	4	MCM5
3.72749e-65	0.605854	0.506	0.13	7.08224e-61	4	GGH
6.09243e-65	0.58771	0.502	0.126	1.15756e-60	4	NUDT1
3.42439e-63	0.548264	0.502	0.127	6.50634e-59	4	CKS1B
1.12488e-61	0.489515	0.469	0.113	2.13726e-57	4	FEN1
1.24136e-60	0.370621	0.31	0.053	2.35859e-56	4	MCM3
7.72964e-58	0.319243	0.276	0.044	1.46863e-53	4	RPL39L
1.02642e-55	1.26461	0.858	0.503	1.9502e-51	4	TUBA1B
3.46138e-48	0.307153	0.264	0.047	6.57662e-44	4	GMNN
1.49944e-46	0.397633	0.393	0.101	2.84894e-42	4	CTNNAL1
2.02835e-41	0.378601	0.322	0.077	3.85387e-37	4	NCAPD3
2.06966e-41	0.905303	0.95	0.768	3.93234e-37	4	H2AFZ
1.20447e-39	0.552021	0.364	0.1	2.2885e-35	4	SMC4
9.43083e-38	0.537074	0.611	0.259	1.79186e-33	4	RPA3
1.23494e-36	0.462552	0.393	0.12	2.34638e-32	4	PCNA
7.31537e-34	0.322831	0.285	0.071	1.38992e-29	4	NSD2
3.04388e-33	0.295443	0.377	0.113	5.78337e-29	4	DNAJC9
6.36647e-31	0.327685	0.31	0.086	1.20963e-26	4	DTYMK
8.14494e-30	0.394185	0.406	0.141	1.54754e-25	4	C12orf75
4.96427e-29	1.04023	0.653	0.365	9.4321e-25	4	TUBB
6.75652e-25	0.311886	0.372	0.133	1.28374e-20	4	PGP
4.72952e-23	0.42399	1	0.994	8.98609e-19	4	PTMA
6.06034e-23	0.309715	0.322	0.11	1.15146e-18	4	DNMT1
8.52455e-23	0.42464	0.456	0.2	1.61967e-18	4	SLBP
2.81864e-21	1.01297	0.519	0.274	5.35542e-17	4	HMGB2
8.79353e-20	0.256653	0.289	0.101	1.67077e-15	4	DDB2
9.98455e-20	0.418655	0.845	0.638	1.89706e-15	4	SIVA1
2.22225e-19	0.455311	0.619	0.367	4.22228e-15	4	NASP
4.0312e-19	0.430478	0.958	0.88	7.65929e-15	4	GAPDH
2.98421e-18	0.472147	0.464	0.224	5.67e-14	4	HIST1H1D
5.84307e-18	0.386923	0.397	0.179	1.11018e-13	4	TMEM106C
8.54707e-18	0.386416	0.481	0.244	1.62394e-13	4	CARHSP1
1.30191e-17	0.380169	0.954	0.812	2.47363e-13	4	YBX1
2.0014e-17	0.517685	0.582	0.34	3.80265e-13	4	DUT
5.15614e-16	0.528697	0.979	0.959	9.79666e-12	4	ACTB
6.62851e-16	0.349542	0.598	0.364	1.25942e-11	4	LSM5
1.31359e-15	0.331071	0.967	0.892	2.49582e-11	4	PPIA
2.98784e-15	0.309636	0.611	0.351	5.67689e-11	4	LSM4
4.61365e-15	0.918888	0.816	0.657	8.76594e-11	4	HIST1H4C
8.45402e-15	0.421467	0.866	0.721	1.60626e-10	4	ANP32B
3.09581e-14	0.292809	0.397	0.196	5.88204e-10	4	SMC1A
3.65385e-14	0.643293	0.703	0.483	6.94232e-10	4	TUBB4B
5.60123e-14	0.475371	0.941	0.896	1.06423e-09	4	HMGB1
5.85688e-14	0.267901	0.268	0.111	1.11281e-09	4	YWHAH
2.07768e-13	0.291231	0.473	0.259	3.9476e-09	4	HNRNPAB
2.71558e-13	0.287579	0.439	0.237	5.1596e-09	4	CBX5
5.12255e-13	0.313738	0.623	0.405	9.73284e-09	4	RANBP1
6.70041e-13	0.258875	0.351	0.167	1.27308e-08	4	EMP3
7.28507e-13	0.306183	0.703	0.499	1.38416e-08	4	LSM3
2.22063e-12	0.625804	0.377	0.198	4.2192e-08	4	UBE2S
4.19087e-12	0.304466	0.741	0.539	7.96266e-08	4	RNASEH2B
4.61679e-12	0.267078	0.715	0.477	8.7719e-08	4	SNRPD1
8.63479e-12	0.277533	0.28	0.127	1.64061e-07	4	H2AFY
2.24207e-11	0.256717	0.448	0.246	4.25993e-07	4	CENPX
3.26481e-11	0.289248	0.987	0.979	6.20314e-07	4	H3F3A
3.81887e-11	0.444839	0.603	0.425	7.25585e-07	4	H2AFV
4.46396e-11	0.377718	0.837	0.66	8.48153e-07	4	RAN
9.03703e-11	0.267655	0.431	0.25	1.71704e-06	4	PKM
2.73153e-10	0.255904	0.515	0.314	5.18991e-06	4	CBX3
1.60271e-09	0.284863	0.707	0.537	3.04514e-05	4	NUCKS1
1.76797e-09	0.263075	0.64	0.427	3.35914e-05	4	BANF1
3.11857e-09	0.499551	0.828	0.692	5.92527e-05	4	HMGN2
3.29294e-09	0.308699	0.364	0.209	6.25658e-05	4	TMPO
5.71092e-09	0.255167	0.381	0.218	0.000108508	4	MAZ
9.05348e-09	0.290159	0.958	0.905	0.000172016	4	CFL1
3.34578e-08	0.279037	0.636	0.446	0.000635698	4	CALM3
4.97546e-08	0.264453	0.619	0.445	0.000945337	4	SNRPB
1.78787e-07	0.274973	0.845	0.707	0.00339696	4	COX8A
6.34964e-07	0.277031	0.318	0.191	0.0120643	4	H2AFX
1.29987e-06	0.254447	0.515	0.372	0.0246976	4	CORO1A
1.31497e-06	0.307603	0.992	0.995	0.0249845	4	IGKC
1.59927e-06	0.277276	0.695	0.56	0.0303861	4	TUBA4A
1.86581e-05	0.320853	0.849	0.755	0.354504	4	PFN1
2.16635e-05	0.629862	0.854	0.77	0.411607	4	ACTG1
0.00184132	0.764394	0.858	0.772	1	4	TMSB4X
1.21771e-28	0.281095	0.995	0.993	2.31365e-24	2	SSR4
3.05894e-22	0.282041	1	1	5.81198e-18	2	B2M
1.66352e-19	0.384139	0.985	0.98	3.1607e-15	2	MZB1
9.00603e-17	0.380378	0.979	0.985	1.71115e-12	2	IGLV2-18
2.68762e-15	0.352074	0.974	0.983	5.10648e-11	2	FKBP2
2.80967e-15	0.364292	0.928	0.975	5.33837e-11	2	PDIA6
5.87427e-15	0.378842	0.928	0.955	1.11611e-10	2	FKBP11
8.44802e-15	0.287343	0.979	0.997	1.60512e-10	2	CYBA
1.35072e-14	0.288939	0.995	0.998	2.56637e-10	2	HLA-C
1.70517e-12	0.377991	0.923	0.965	3.23981e-08	2	MYDGF
1.7927e-11	0.278497	0.964	0.99	3.40613e-07	2	ITM2B
8.3893e-11	0.313522	0.902	0.972	1.59397e-06	2	TMEM59
3.8112e-10	0.316921	0.892	0.939	7.24128e-06	2	PRDX4
6.67127e-10	0.324088	0.887	0.964	1.26754e-05	2	CD63
1.15533e-09	0.290994	0.943	0.962	2.19513e-05	2	SEC11C
1.67108e-09	0.336967	0.866	0.938	3.17505e-05	2	LMAN2
1.88906e-09	0.29044	0.902	0.964	3.58921e-05	2	TMEM258
1.22359e-08	0.308547	0.928	0.954	0.000232482	2	MANF
1.02079e-07	0.293847	0.897	0.947	0.0019395	2	SDF2L1
1.52756e-07	0.250054	0.866	0.947	0.00290236	2	SSR2
1.66397e-07	0.263025	0.948	0.951	0.00316153	2	DERL3
2.35759e-07	0.255438	0.933	0.978	0.00447942	2	ERP29
3.51991e-07	0.292135	0.809	0.906	0.00668783	2	CRELD2
1.43067e-06	0.273473	0.851	0.942	0.0271828	2	UQCRH
2.3206e-06	0.285588	0.825	0.936	0.0440915	2	DPP7
4.10639e-06	0.256894	0.789	0.922	0.0780213	2	NDUFB11
1.49535e-05	0.250687	0.887	0.962	0.284116	2	TMBIM6
5.12658e-05	0.295948	0.789	0.895	0.97405	2	DDOST
0.000199184	0.253796	0.799	0.955	1	2	ATP5F1E
0.000762687	0.265186	0.722	0.869	1	2	CHCHD2
0.00149461	0.252883	0.732	0.839	1	2	KRTCAP2
0.0019291	0.270058	0.763	0.913	1	2	P4HB
0	4.64565	0.791	0.018	0	7	CXCL12
0	3.85534	0.861	0.013	0	7	APOE
0	3.68725	0.704	0.018	0	7	CFD
0	3.50223	0.696	0.003	0	7	IGFBP5
0	2.88654	0.557	0.002	0	7	VCAN
0	2.74563	0.609	0.003	0	7	IGFBP7
0	2.6965	0.617	0.007	0	7	LEPR
0	2.62862	0.626	0.003	0	7	PTGDS
0	2.59712	0.643	0.002	0	7	DCN
0	2.59291	0.609	0.004	0	7	NNMT
0	2.59126	0.739	0.01	0	7	IFITM3
0	2.52444	0.852	0.021	0	7	SELENOP
0	2.40353	0.557	0.001	0	7	CP
0	2.364	0.635	0.002	0	7	CYP1B1
0	2.27811	0.661	0.024	0	7	CD81
0	2.1909	0.609	0.001	0	7	CHL1
0	2.1726	0.609	0.002	0	7	VCAM1
0	2.16998	0.6	0.002	0	7	MGP
0	2.0908	0.591	0.002	0	7	TNC
0	2.08699	0.548	0.002	0	7	TF
0	2.02711	0.617	0.003	0	7	CALD1
0	1.95877	0.565	0.002	0	7	FBN1
0	1.93819	0.591	0.001	0	7	LUM
0	1.93054	0.757	0.008	0	7	CST3
0	1.89505	0.513	0.001	0	7	IGFBP2
0	1.88516	0.626	0.002	0	7	PCOLCE
0	1.88066	0.557	0	0	7	SPARCL1
0	1.8754	0.609	0.002	0	7	C1S
0	1.86224	0.583	0.004	0	7	CEBPD
0	1.85444	0.548	0.001	0	7	LHFPL6
0	1.8307	0.617	0.003	0	7	SERPING1
0	1.77407	0.496	0.001	0	7	FMO2
0	1.7595	0.557	0.003	0	7	FOXC1
0	1.75738	0.591	0.001	0	7	CFH
0	1.74748	0.565	0.001	0	7	RARRES2
0	1.7412	0.591	0.001	0	7	SERPINF1
0	1.71407	0.513	0	0	7	TNFAIP6
0	1.6783	0.443	0	0	7	IGFBP3
0	1.67817	0.591	0	0	7	OLFML3
0	1.67646	0.583	0.002	0	7	FSTL1
0	1.6214	0.565	0.018	0	7	TFPI
0	1.57359	0.53	0.001	0	7	COL6A2
0	1.56992	0.478	0.001	0	7	LIFR
0	1.56431	0.557	0.001	0	7	FMO3
0	1.55048	0.557	0.001	0	7	GGT5
0	1.50026	0.435	0.002	0	7	SOCS3
0	1.4729	0.513	0	0	7	CDH11
0	1.43405	0.53	0	0	7	ESM1
0	1.3963	0.513	0.002	0	7	CCDC80
0	1.37817	0.513	0.001	0	7	FN1
0	1.37523	0.426	0	0	7	FBLN1
0	1.37414	0.583	0.015	0	7	TNFRSF1A
0	1.36354	0.461	0	0	7	LPL
0	1.33666	0.452	0.002	0	7	CLU
0	1.33198	0.496	0.001	0	7	ANGPTL4
0	1.29358	0.461	0.001	0	7	ALDH1A3
0	1.29099	0.496	0.008	0	7	DDR2
0	1.26962	0.461	0	0	7	COL3A1
0	1.26172	0.496	0	0	7	RBMS3
0	1.25497	0.487	0.002	0	7	COL1A1
0	1.23082	0.296	0.001	0	7	CCL2
0	1.21343	0.504	0.001	0	7	EMP2
0	1.20156	0.409	0	0	7	THY1
0	1.19705	0.487	0	0	7	LTBP2
0	1.18352	0.426	0.002	0	7	PAPPA
0	1.18265	0.487	0	0	7	CHRDL1
0	1.18043	0.583	0.002	0	7	HNMT
0	1.1529	0.426	0	0	7	RAI14
0	1.1448	0.487	0.006	0	7	LGALS3BP
0	1.13154	0.461	0	0	7	ANGPT1
0	1.12463	0.435	0.003	0	7	TPM2
0	1.1209	0.409	0.001	0	7	COL14A1
0	1.1099	0.409	0	0	7	NTRK2
0	1.10012	0.348	0.002	0	7	DEPP1
0	1.09168	0.461	0	0	7	BMP5
0	1.08057	0.47	0.001	0	7	PDGFRB
0	1.06455	0.4	0.001	0	7	PGF
0	1.05068	0.461	0.001	0	7	MXRA8
0	1.04141	0.374	0.004	0	7	SOX4
0	1.03647	0.435	0.007	0	7	FRMD6
0	1.03512	0.435	0	0	7	MMP2
0	1.01482	0.478	0	0	7	ENPEP
0	1.00401	0.417	0	0	7	LAMA4
0	1.00202	0.374	0	0	7	RETREG1
0	0.978777	0.426	0.001	0	7	EBF1
0	0.972828	0.417	0.001	0	7	AKAP12
0	0.972394	0.443	0	0	7	BGN
0	0.953315	0.391	0.002	0	7	IGFBP4
0	0.946813	0.435	0	0	7	ENPP2
0	0.930695	0.435	0.001	0	7	SELENBP1
0	0.926448	0.409	0	0	7	CAVIN3
0	0.925096	0.339	0.002	0	7	ERRFI1
0	0.914916	0.452	0	0	7	ALPL
0	0.912676	0.452	0.003	0	7	CAVIN1
0	0.906884	0.435	0	0	7	PLAC9
0	0.900523	0.417	0	0	7	MDFI
0	0.896437	0.374	0	0	7	ITGBL1
0	0.894889	0.365	0	0	7	SNAI2
0	0.893148	0.365	0	0	7	GLDN
0	0.891047	0.426	0.003	0	7	ANXA1
0	0.882773	0.409	0	0	7	PDGFRA
0	0.881215	0.409	0	0	7	SVEP1
0	0.880232	0.304	0	0	7	C7
0	0.875366	0.357	0	0	7	VGLL3
0	0.867539	0.391	0	0	7	MXRA5
0	0.863177	0.426	0	0	7	SGCB
0	0.859217	0.278	0	0	7	CLEC11A
0	0.858443	0.417	0.008	0	7	ITIH5
0	0.851907	0.426	0.005	0	7	PTMS
0	0.850772	0.391	0.001	0	7	ST5
0	0.848366	0.365	0.002	0	7	ACTN1
0	0.845551	0.417	0.004	0	7	ZEB2
0	0.834016	0.4	0	0	7	OLFML2B
0	0.826838	0.391	0	0	7	NID1
0	0.823871	0.417	0	0	7	PALLD
0	0.805706	0.391	0.002	0	7	CTSK
0	0.789616	0.357	0	0	7	PCDH18
0	0.786196	0.348	0	0	7	SYNPO2
0	0.776713	0.383	0	0	7	EBF3
0	0.770913	0.278	0	0	7	C2orf40
0	0.770616	0.365	0	0	7	IL1R1
0	0.762581	0.365	0	0	7	KITLG
0	0.759127	0.357	0.004	0	7	MYL9
0	0.755053	0.365	0	0	7	GFRA1
0	0.75241	0.33	0	0	7	DLC1
0	0.751083	0.33	0	0	7	FGFR1
0	0.7488	0.357	0	0	7	C1QTNF1
0	0.746852	0.409	0.001	0	7	CSF1
0	0.740045	0.374	0.001	0	7	RFTN1
0	0.737501	0.383	0.001	0	7	NUPR1
0	0.735695	0.357	0	0	7	S1PR3
0	0.730969	0.391	0.001	0	7	S100B
0	0.725265	0.391	0.001	0	7	LAMB1
0	0.722167	0.33	0	0	7	NOTCH3
0	0.721632	0.252	0	0	7	ADIRF
0	0.719347	0.322	0	0	7	ISLR
0	0.718683	0.357	0.003	0	7	CYGB
0	0.71341	0.304	0	0	7	STEAP4
0	0.708511	0.357	0	0	7	GZMK
0	0.706912	0.304	0	0	7	PTPN13
0	0.706884	0.348	0.003	0	7	TNS2
0	0.705914	0.287	0	0	7	TIMP4
0	0.695978	0.287	0	0	7	ADAMTS9
0	0.689653	0.313	0	0	7	EGFLAM
0	0.685095	0.27	0	0	7	GJA1
0	0.678607	0.348	0	0	7	ABCA8
0	0.677192	0.304	0	0	7	TMEM132C
0	0.674372	0.27	0.001	0	7	HES4
0	0.672817	0.313	0.002	0	7	SDC3
0	0.670014	0.33	0	0	7	CES1
0	0.669653	0.287	0	0	7	DMD
0	0.665242	0.365	0	0	7	GHR
0	0.660463	0.348	0.001	0	7	TMEM150C
0	0.658424	0.296	0	0	7	SLC7A2
0	0.643322	0.252	0.001	0	7	OSMR
0	0.630934	0.33	0	0	7	TMEM98
0	0.630124	0.313	0	0	7	WDR86
0	0.628566	0.33	0	0	7	WASF3
0	0.627925	0.296	0.001	0	7	PLEKHH2
0	0.625228	0.322	0	0	7	GPX8
0	0.61172	0.261	0	0	7	APOD
0	0.610963	0.313	0.002	0	7	PPP1R14A
0	0.60223	0.287	0	0	7	NCAM2
0	0.595011	0.304	0	0	7	TUSC3
0	0.588686	0.296	0.001	0	7	DAB2
0	0.587269	0.261	0	0	7	SLPI
0	0.574274	0.27	0	0	7	SPATA6
0	0.574193	0.27	0	0	7	THBS1
0	0.573776	0.261	0.001	0	7	SLC1A3
0	0.573734	0.261	0	0	7	ZFHX4
0	0.563167	0.261	0	0	7	CCND2
0	0.556367	0.322	0	0	7	NDN
0	0.550982	0.296	0	0	7	SLC22A3
0	0.547448	0.287	0.001	0	7	PID1
0	0.546581	0.348	0.001	0	7	LTBR
0	0.540487	0.252	0	0	7	VWA1
0	0.538959	0.304	0	0	7	IL34
0	0.5143	0.27	0	0	7	NRP1
0	0.513289	0.252	0.002	0	7	MYLK
0	0.509669	0.27	0	0	7	PLSCR4
0	0.506404	0.278	0	0	7	CRISPLD1
0	0.496718	0.296	0.001	0	7	COL6A3
0	0.490098	0.252	0.001	0	7	PRSS23
0	0.483191	0.27	0	0	7	BICC1
0	0.479183	0.261	0.001	0	7	APBB2
0	0.476082	0.252	0	0	7	CARMN
0	0.467897	0.278	0	0	7	ECM2
0	0.462973	0.27	0	0	7	AL034417.2
0	0.457571	0.27	0	0	7	SLC7A10
0	0.44338	0.296	0	0	7	PPARG
0	0.439081	0.252	0	0	7	GNAI1
0	0.436197	0.278	0.001	0	7	RIPOR3
0	0.426316	0.278	0	0	7	ITGA1
0	0.389332	0.252	0	0	7	SEMA6D
7.59647e-308	0.704378	0.339	0.005	1.44333e-303	7	TMEM108
2.0006e-306	0.846895	0.426	0.009	3.80114e-302	7	RAB31
8.4042e-303	1.73312	0.522	0.015	1.5968e-298	7	TAGLN
5.7292e-302	0.825851	0.296	0.003	1.08855e-297	7	CA2
3.56177e-295	1.19461	0.513	0.015	6.76737e-291	7	S100A13
4.86603e-295	0.919936	0.33	0.005	9.24546e-291	7	APOC1
1.26848e-289	0.532728	0.304	0.004	2.41011e-285	7	ANGPTL2
1.29513e-286	0.638763	0.296	0.003	2.46075e-282	7	ITGB5
5.06347e-284	0.657631	0.313	0.004	9.62059e-280	7	2020-09-04
3.40214e-278	1.21136	0.53	0.017	6.46407e-274	7	TIMP1
1.78407e-276	0.483496	0.278	0.003	3.38973e-272	7	ADCY3
1.59818e-272	1.68904	0.6	0.024	3.03654e-268	7	TSC22D1
3.83376e-270	0.823725	0.287	0.004	7.28414e-266	7	FST
3.27424e-264	1.15614	0.4	0.009	6.22105e-260	7	ID3
3.85692e-252	1.09951	0.487	0.016	7.32815e-248	7	COL6A1
4.75367e-251	1.40221	0.53	0.02	9.03196e-247	7	EPAS1
1.88367e-249	0.746976	0.4	0.01	3.57897e-245	7	HSPA1A
1.76207e-247	0.476857	0.252	0.003	3.34794e-243	7	ITGB2
2.75462e-241	0.692796	0.348	0.007	5.23378e-237	7	ABCA6
3.87993e-236	0.879779	0.348	0.008	7.37187e-232	7	LINC01268
1.45662e-233	0.749606	0.27	0.004	2.76758e-229	7	CHI3L2
1.40178e-223	0.827884	0.383	0.011	2.66339e-219	7	ENG
1.78293e-214	1.85267	0.626	0.037	3.38757e-210	7	GSN
1.34702e-212	1.44888	0.504	0.022	2.55933e-208	7	TMEM176A
8.28621e-212	0.705288	0.313	0.007	1.57438e-207	7	GPX3
4.17592e-203	1.35957	0.548	0.028	7.93425e-199	7	TMEM176B
2.48161e-202	0.946226	0.47	0.02	4.71505e-198	7	CYBRD1
2.29603e-194	0.462389	0.287	0.006	4.36247e-190	7	MSRB3
2.74498e-192	1.10035	0.4	0.014	5.21546e-188	7	S100A6
1.2057e-186	0.545345	0.278	0.006	2.29084e-182	7	ID2
4.89855e-183	0.820407	0.374	0.013	9.30724e-179	7	EMILIN1
6.70805e-179	0.52874	0.287	0.007	1.27453e-174	7	SERPINH1
1.35102e-173	0.489235	0.278	0.007	2.56695e-169	7	TPBG
5.52884e-172	1.21796	0.548	0.035	1.05048e-167	7	LRP1
2.65512e-170	0.810136	0.374	0.015	5.04473e-166	7	VEGFC
1.21557e-169	0.424207	0.252	0.006	2.30958e-165	7	TCF7L1
1.26925e-169	0.574518	0.313	0.01	2.41158e-165	7	ARL4C
9.0234e-169	0.909424	0.391	0.016	1.71445e-164	7	FGF7
7.42308e-167	0.559381	0.27	0.007	1.41039e-162	7	PRKAR2B
7.24154e-162	1.98544	0.6	0.047	1.37589e-157	7	COL1A2
2.42541e-155	1.03619	0.461	0.026	4.60827e-151	7	RBP1
7.68291e-150	0.80632	0.409	0.021	1.45975e-145	7	PLSCR1
2.30285e-149	1.73551	0.574	0.046	4.37542e-145	7	GPM6B
8.13162e-149	0.493206	0.27	0.008	1.54501e-144	7	HIP1
2.58377e-140	0.546129	0.278	0.009	4.90916e-136	7	FBLIM1
6.91062e-140	0.556961	0.287	0.01	1.31302e-135	7	CLMP
5.12729e-139	0.504453	0.261	0.008	9.74184e-135	7	MT1E
2.33276e-138	0.719167	0.383	0.02	4.43224e-134	7	EFEMP2
9.54194e-137	0.421366	0.252	0.008	1.81297e-132	7	ADGRL2
1.51123e-136	0.700746	0.339	0.015	2.87134e-132	7	CD302
1.16535e-127	1.57142	0.6	0.061	2.21417e-123	7	C1R
2.66979e-127	0.678489	0.339	0.017	5.0726e-123	7	BEX3
1.21742e-118	1.55807	0.591	0.063	2.31309e-114	7	IFITM2
7.95287e-118	0.621876	0.357	0.02	1.51104e-113	7	TUBA1A
7.42336e-116	0.879209	0.435	0.032	1.41044e-111	7	FHL1
1.5546e-111	0.673897	0.339	0.02	2.95374e-107	7	FERMT2
2.98033e-100	0.571832	0.296	0.016	5.66262e-96	7	HSPG2
1.40859e-99	0.608158	0.313	0.018	2.67631e-95	7	DEK
2.43751e-98	0.498177	0.322	0.02	4.63127e-94	7	TPST1
2.18353e-92	1.73137	0.6	0.084	4.1487e-88	7	ZFP36L1
3.39747e-91	1.40521	0.548	0.069	6.45518e-87	7	TPM1
7.77248e-86	0.78828	0.409	0.038	1.47677e-81	7	EPS8
9.14835e-86	1.4404	0.583	0.086	1.73819e-81	7	PLPP3
4.37423e-84	0.667398	0.409	0.039	8.31104e-80	7	PPIC
1.15114e-83	0.431304	0.261	0.015	2.18717e-79	7	SLC9A3R2
9.29808e-82	0.571102	0.278	0.018	1.76664e-77	7	RAP2A
1.01429e-80	0.911155	0.452	0.051	1.92715e-76	7	2020-09-11
5.15615e-78	0.808568	0.47	0.057	9.79668e-74	7	TSPAN4
6.90497e-72	0.62787	0.304	0.025	1.31194e-67	7	CEMIP2
1.99647e-71	0.56646	0.252	0.017	3.79329e-67	7	TMEM37
2.47499e-71	1.13273	0.591	0.1	4.70248e-67	7	RUNX1
4.51545e-71	2.00099	0.774	0.213	8.57936e-67	7	S100A11
4.38941e-69	0.837424	0.443	0.056	8.33989e-65	7	SLFN5
6.53981e-67	0.637851	0.322	0.03	1.24256e-62	7	PLEKHA5
1.80012e-65	0.4311	0.27	0.021	3.42022e-61	7	MIR4435-2HG
1.26531e-62	0.543466	0.278	0.024	2.40409e-58	7	PEAK1
4.02204e-60	2.95043	0.87	0.363	7.64187e-56	7	VIM
8.22994e-60	0.426818	0.27	0.023	1.56369e-55	7	CMTM3
6.67801e-59	0.906456	0.548	0.101	1.26882e-54	7	PIK3R1
8.69128e-59	2.03022	0.983	0.772	1.65134e-54	7	TMSB4X
3.86481e-58	0.659521	0.322	0.035	7.34314e-54	7	ZCCHC24
3.18762e-57	1.56252	0.652	0.172	6.05647e-53	7	EPHX1
5.2223e-57	0.85016	0.435	0.065	9.92236e-53	7	FLNA
1.27272e-56	1.16838	0.626	0.141	2.41816e-52	7	LY6E
1.82596e-56	1.18904	0.557	0.113	3.46931e-52	7	MAP4K4
2.37183e-56	1.17298	1	0.997	4.50648e-52	7	FTH1
2.5066e-54	0.491913	0.296	0.031	4.76254e-50	7	NDRG1
2.59986e-54	0.611171	0.374	0.049	4.93973e-50	7	EPB41L2
2.49404e-53	1.4078	0.652	0.177	4.73868e-49	7	GMDS
4.42924e-53	0.508334	0.365	0.047	8.41555e-49	7	MAP1LC3A
3.56063e-51	0.838179	0.452	0.077	6.76521e-47	7	GLUL
1.56713e-50	0.579047	0.313	0.038	2.97755e-46	7	LIMA1
5.1464e-49	0.750377	0.409	0.066	9.77816e-45	7	PDLIM2
1.51556e-48	0.388599	0.261	0.027	2.87957e-44	7	CCDC14
7.09325e-47	0.894164	0.496	0.1	1.34772e-42	7	SPRY1
2.15646e-46	1.04728	0.539	0.124	4.09728e-42	7	RBMS1
7.48499e-45	0.416186	0.278	0.033	1.42215e-40	7	FLNB
1.84836e-44	0.980524	0.539	0.131	3.51187e-40	7	ITGB1
1.03501e-42	0.764976	0.443	0.089	1.96653e-38	7	TGFBR2
3.94975e-41	0.592758	0.417	0.079	7.50453e-37	7	RAB34
7.3054e-40	0.509628	0.383	0.066	1.38803e-35	7	GADD45B
1.11265e-39	0.64579	0.304	0.045	2.11404e-35	7	PDK4
2.24491e-39	0.385457	0.252	0.03	4.26533e-35	7	ZBED1
4.6059e-38	0.873602	0.513	0.13	8.75121e-34	7	SPARC
1.49311e-36	0.60883	0.287	0.043	2.83692e-32	7	CMTM8
2.75337e-36	0.935964	0.635	0.213	5.2314e-32	7	TNS3
1.9342e-35	0.653839	0.409	0.086	3.67498e-31	7	PGRMC1
2.99659e-35	1.7108	0.783	0.426	5.69352e-31	7	GAS6
7.24956e-35	0.829478	0.496	0.126	1.37742e-30	7	SLC40A1
1.44009e-34	0.469383	0.261	0.038	2.73617e-30	7	CTTN
3.29852e-34	0.462804	0.27	0.04	6.26719e-30	7	BDH2
5.22481e-32	1.57452	0.861	0.642	9.92713e-28	7	MARCKS
5.32165e-32	0.687839	0.4	0.089	1.01111e-27	7	LPP
7.39214e-32	0.71874	0.452	0.113	1.40451e-27	7	APOL6
1.07999e-31	1.18603	0.652	0.272	2.05198e-27	7	LEPROT
1.18051e-31	0.53559	0.33	0.061	2.24298e-27	7	ENAH
4.75678e-31	0.399951	0.261	0.04	9.03788e-27	7	SORBS3
6.98615e-31	0.461723	0.339	0.067	1.32737e-26	7	SIDT2
1.32138e-30	0.483811	0.313	0.058	2.51062e-26	7	PHC2
1.40402e-30	0.602016	0.409	0.093	2.66763e-26	7	MXRA7
1.96607e-30	0.827352	0.583	0.199	3.73553e-26	7	BNIP3L
5.05185e-30	1.04663	0.852	0.631	9.59852e-26	7	FCGRT
5.51157e-30	1.23606	0.861	0.626	1.0472e-25	7	LAPTM4A
5.93446e-30	0.747128	0.443	0.119	1.12755e-25	7	COMT
5.53955e-29	0.530693	0.339	0.07	1.05251e-24	7	IFNGR1
6.21597e-29	0.748738	0.417	0.106	1.18103e-24	7	INSIG1
4.30012e-28	0.831175	0.513	0.159	8.17022e-24	7	MT2A
4.99333e-28	0.927733	0.626	0.25	9.48733e-24	7	ANXA2
5.8848e-28	0.36556	0.252	0.041	1.11811e-23	7	FYN
6.93266e-27	1.18471	0.557	0.2	1.3172e-22	7	HLA-DRB1
1.9209e-26	0.385906	0.278	0.052	3.64971e-22	7	FAM241A
3.28924e-26	0.789456	0.504	0.166	6.24956e-22	7	NFIC
3.33162e-26	0.942465	0.539	0.199	6.33008e-22	7	CD99
6.2416e-26	0.636179	0.409	0.112	1.1859e-21	7	RHOC
9.91393e-26	0.531973	0.417	0.113	1.88365e-21	7	CTSO
1.14943e-25	0.364228	0.252	0.045	2.18392e-21	7	TRIP6
1.37064e-25	0.456907	0.313	0.066	2.60421e-21	7	MAP7D3
1.91878e-25	0.379293	0.304	0.063	3.64569e-21	7	RBM43
3.86675e-25	0.968516	0.513	0.176	7.34683e-21	7	BLVRB
1.25083e-24	0.437948	0.322	0.073	2.37658e-20	7	RAB13
3.19019e-24	0.478801	0.348	0.084	6.06136e-20	7	TMOD3
4.09644e-24	0.608046	1	0.984	7.78324e-20	7	TMSB10
7.60609e-24	0.82346	0.783	0.457	1.44516e-19	7	RAC1
2.62062e-23	0.711351	0.47	0.156	4.97918e-19	7	CTSL
6.20641e-23	0.852227	0.696	0.375	1.17922e-18	7	TMEM50A
6.26374e-23	0.793867	0.435	0.136	1.19011e-18	7	TNFSF10
7.66114e-23	0.398085	0.322	0.076	1.45562e-18	7	C5orf15
1.11761e-22	0.255884	0.252	0.048	2.12346e-18	7	PLPP1
1.42973e-22	0.514173	0.374	0.102	2.71649e-18	7	RABGAP1
1.49815e-22	0.536995	0.374	0.102	2.84649e-18	7	EVA1B
1.51587e-22	0.540798	0.296	0.067	2.88015e-18	7	SPATS2L
1.64047e-22	0.523838	0.287	0.063	3.11689e-18	7	CXCL16
2.34561e-22	0.539615	0.374	0.1	4.45666e-18	7	TRIM22
5.75199e-22	0.443651	0.33	0.08	1.09288e-17	7	VGLL4
8.11422e-22	0.746789	0.53	0.213	1.5417e-17	7	WSB1
1.60998e-21	1.24191	0.991	0.997	3.05896e-17	7	FTL
1.09273e-20	0.624165	0.426	0.134	2.0762e-16	7	CTNNB1
1.48994e-20	0.332191	0.287	0.066	2.83089e-16	7	NUDT3
2.02874e-20	0.782104	0.583	0.26	3.8546e-16	7	RARRES3
2.04109e-20	0.588184	0.391	0.119	3.87808e-16	7	SLC25A37
3.03652e-20	0.373357	0.322	0.08	5.76938e-16	7	FAM89A
7.79788e-20	0.756519	0.322	0.089	1.4816e-15	7	C11orf96
1.1445e-19	0.553863	0.504	0.188	2.17455e-15	7	CNN2
1.23822e-19	0.831785	0.661	0.354	2.35261e-15	7	APP
2.31644e-19	0.724029	0.357	0.102	4.40124e-15	7	HLA-DPB1
3.51963e-19	0.402583	0.261	0.06	6.6873e-15	7	MLH3
4.63212e-19	0.512454	0.365	0.11	8.80103e-15	7	GRN
5.41527e-19	0.364289	0.27	0.063	1.0289e-14	7	ENDOD1
5.53005e-19	0.649449	0.548	0.232	1.05071e-14	7	RCN1
6.26338e-19	0.55516	0.939	0.8	1.19004e-14	7	MYL12A
7.5667e-19	0.533292	0.4	0.128	1.43767e-14	7	HEBP1
7.69501e-19	0.503859	1	0.959	1.46205e-14	7	ACTB
1.11752e-18	0.420686	0.365	0.108	2.12328e-14	7	DYNC1I2
1.275e-18	0.809072	0.913	0.77	2.4225e-14	7	ACTG1
1.66786e-18	0.616333	0.461	0.175	3.16894e-14	7	SERINC1
1.87997e-18	0.383123	0.27	0.065	3.57194e-14	7	TMEM64
3.2551e-18	0.672913	0.609	0.288	6.18469e-14	7	LMNA
4.77055e-18	0.495941	0.435	0.157	9.06404e-14	7	PTTG1IP
1.12596e-17	0.655327	0.478	0.189	2.13932e-13	7	ODF2L
1.15828e-17	0.528838	0.452	0.168	2.20074e-13	7	SPPL2A
1.22052e-17	0.950406	0.696	0.41	2.319e-13	7	LGALS1
1.3264e-17	0.442364	0.374	0.116	2.52015e-13	7	MYH9
1.36581e-17	0.411991	0.287	0.075	2.59503e-13	7	FEZ2
2.58433e-17	0.299751	0.278	0.07	4.91022e-13	7	LPIN2
3.58094e-17	0.384501	0.313	0.09	6.80379e-13	7	PLEC
1.00361e-16	0.710502	0.791	0.614	1.90686e-12	7	EID1
1.1019e-16	0.597558	0.617	0.285	2.09361e-12	7	AHNAK
1.49507e-16	0.439521	0.365	0.12	2.84063e-12	7	CYB5R3
1.72082e-16	0.381481	0.261	0.067	3.26956e-12	7	BCAP29
1.96652e-16	0.869086	0.722	0.533	3.73639e-12	7	CTSC
3.07836e-16	0.351313	0.261	0.067	5.84887e-12	7	RXRA
3.89564e-16	0.587458	0.565	0.254	7.40172e-12	7	C12orf57
4.16685e-16	0.519007	0.409	0.144	7.91702e-12	7	RIF1
5.22765e-16	0.349381	0.261	0.068	9.93254e-12	7	LASP1
5.27402e-16	0.378547	0.27	0.072	1.00206e-11	7	TRIOBP
5.39207e-16	0.472798	0.435	0.169	1.02449e-11	7	GALNT1
5.81785e-16	0.489823	0.374	0.127	1.10539e-11	7	NCOA4
5.86998e-16	0.325662	0.252	0.065	1.1153e-11	7	GNS
7.34116e-16	0.696445	0.557	0.27	1.39482e-11	7	IL6ST
7.87652e-16	0.403412	0.296	0.086	1.49654e-11	7	SLC39A1
1.01678e-15	0.479852	0.391	0.139	1.93188e-11	7	RRAS
1.16235e-15	0.768637	0.643	0.389	2.20846e-11	7	PMEPA1
1.29268e-15	0.453272	0.278	0.078	2.45609e-11	7	ZHX1
1.29864e-15	0.272012	0.278	0.076	2.46742e-11	7	ATXN3
1.46077e-15	0.306534	0.261	0.069	2.77547e-11	7	GALNT11
1.69867e-15	0.392794	0.365	0.121	3.22746e-11	7	TBCB
2.05031e-15	0.699984	0.548	0.283	3.89559e-11	7	LGALS3
2.32836e-15	0.351844	0.278	0.079	4.42389e-11	7	CEPT1
2.39744e-15	0.420669	0.435	0.168	4.55514e-11	7	ILK
3.71599e-15	0.441254	0.435	0.167	7.06038e-11	7	QKI
4.98791e-15	0.271297	0.287	0.081	9.47703e-11	7	SSBP4
5.93723e-15	0.409369	0.365	0.124	1.12807e-10	7	BMPR2
7.23132e-15	0.44021	0.287	0.085	1.37395e-10	7	AAMDC
1.0536e-14	0.377227	0.252	0.07	2.00185e-10	7	GOLIM4
1.35657e-14	0.455302	0.365	0.133	2.57748e-10	7	SHC1
3.07405e-14	0.612511	0.643	0.37	5.8407e-10	7	TUBB
3.09255e-14	0.4584	0.278	0.083	5.87585e-10	7	TRIM8
4.56423e-14	0.45166	0.348	0.12	8.67203e-10	7	EIF4G3
4.57366e-14	0.411894	0.304	0.096	8.68995e-10	7	IFI44L
6.17403e-14	0.626973	0.513	0.251	1.17306e-09	7	STAT3
7.80117e-14	0.441737	0.896	0.847	1.48222e-09	7	GPX4
8.37931e-14	0.344199	0.252	0.071	1.59207e-09	7	H6PD
9.24101e-14	0.398251	0.374	0.142	1.75579e-09	7	AEBP1
1.32994e-13	0.457373	0.365	0.135	2.52689e-09	7	SMAD5
1.37523e-13	0.467837	0.383	0.15	2.61294e-09	7	CYB5A
1.717e-13	0.561638	0.487	0.23	3.2623e-09	7	SPTBN1
1.97839e-13	0.44749	0.548	0.266	3.75895e-09	7	PCM1
2.21944e-13	0.642414	0.739	0.539	4.21693e-09	7	NUCKS1
2.27476e-13	0.432775	0.409	0.171	4.32204e-09	7	HMOX2
2.72172e-13	0.308572	0.33	0.111	5.17127e-09	7	MLLT6
2.99186e-13	0.50675	0.417	0.176	5.68454e-09	7	TANK
4.88037e-13	0.396893	0.322	0.112	9.2727e-09	7	ARF5
5.00159e-13	0.557788	0.513	0.245	9.50303e-09	7	SCP2
6.52422e-13	0.427394	0.417	0.178	1.2396e-08	7	POLE4
8.1306e-13	0.586245	0.557	0.289	1.54481e-08	7	RHOBTB3
1.02577e-12	0.252143	0.313	0.105	1.94896e-08	7	BORCS7
1.23075e-12	0.473077	0.4	0.164	2.33842e-08	7	PTEN
1.41635e-12	0.539646	0.513	0.256	2.69107e-08	7	CDKN1C
1.57932e-12	0.385098	0.348	0.128	3.00072e-08	7	NCOA1
1.68872e-12	0.575769	0.443	0.2	3.20857e-08	7	STOM
1.77352e-12	0.477273	0.348	0.132	3.36969e-08	7	NFIA
1.95927e-12	0.66442	0.67	0.432	3.72261e-08	7	ARID5B
2.1479e-12	0.394691	0.374	0.146	4.08101e-08	7	PLXNB2
2.44238e-12	0.483646	0.417	0.182	4.64051e-08	7	VMP1
2.60569e-12	0.356108	0.33	0.117	4.95081e-08	7	IFI44
2.98789e-12	0.477404	0.557	0.291	5.67699e-08	7	DYNLT1
3.86575e-12	0.776775	0.765	0.592	7.34492e-08	7	NEAT1
4.06727e-12	0.494648	0.652	0.396	7.72781e-08	7	ARL6IP5
4.19504e-12	0.494001	0.47	0.222	7.97058e-08	7	YBX3
5.11284e-12	0.324194	0.261	0.081	9.7144e-08	7	IFIT1
5.35249e-12	0.58895	0.409	0.176	1.01697e-07	7	CTGF
5.38045e-12	0.378162	0.391	0.156	1.02229e-07	7	SPAG9
7.7472e-12	0.471374	0.609	0.363	1.47197e-07	7	H2AFJ
7.76973e-12	0.341337	0.296	0.1	1.47625e-07	7	OAT
1.11564e-11	0.717074	0.722	0.511	2.11972e-07	7	TUBA1B
1.17489e-11	0.528022	0.791	0.637	2.23229e-07	7	CALM2
1.40317e-11	0.523614	0.548	0.296	2.66602e-07	7	WASF2
1.40837e-11	0.535313	0.974	0.962	2.67591e-07	7	CD63
1.63045e-11	0.338285	0.374	0.151	3.09786e-07	7	OSBPL8
1.65825e-11	0.41016	0.304	0.109	3.15068e-07	7	COPZ2
1.86916e-11	0.419837	0.487	0.232	3.55141e-07	7	ESD
2.09647e-11	0.352174	0.357	0.144	3.9833e-07	7	INSIG2
2.37528e-11	0.372142	0.304	0.113	4.51303e-07	7	NFAT5
2.62224e-11	0.326512	0.304	0.109	4.98225e-07	7	ARL6IP1
4.02522e-11	0.343534	0.339	0.13	7.64792e-07	7	PLIN3
4.58066e-11	0.415139	0.33	0.13	8.70326e-07	7	DDAH2
4.79695e-11	0.37594	0.443	0.197	9.1142e-07	7	SERINC3
5.23282e-11	0.3525	0.365	0.146	9.94235e-07	7	VPS4B
5.62337e-11	0.271489	0.27	0.091	1.06844e-06	7	MIDN
6.43387e-11	0.28529	0.296	0.107	1.22244e-06	7	TXLNA
8.30985e-11	0.355823	0.443	0.197	1.57887e-06	7	SLC2A4RG
9.52066e-11	0.423579	0.435	0.198	1.80892e-06	7	ADD3
1.0189e-10	0.343379	0.278	0.099	1.9359e-06	7	ZNF720
1.04908e-10	0.395518	0.426	0.187	1.99325e-06	7	TACC1
1.3656e-10	0.491168	0.67	0.428	2.59465e-06	7	SSPN
1.38908e-10	0.332214	0.461	0.216	2.63924e-06	7	CHURC1
1.77915e-10	0.349306	0.27	0.094	3.38038e-06	7	KDELC2
2.08069e-10	0.457252	0.4	0.188	3.95331e-06	7	IRF2BP2
2.12103e-10	0.317178	0.27	0.096	4.02995e-06	7	RTL8A
2.22367e-10	0.44134	0.296	0.114	4.22497e-06	7	SCPEP1
2.29295e-10	0.529425	0.713	0.509	4.3566e-06	7	DSTN
2.301e-10	0.281791	0.313	0.12	4.3719e-06	7	ANK3
2.33912e-10	0.377919	0.391	0.174	4.44434e-06	7	CD151
2.47898e-10	0.397197	0.435	0.204	4.71005e-06	7	LAMP1
2.80188e-10	0.370734	0.339	0.142	5.32357e-06	7	SHPRH
2.8911e-10	0.389089	0.313	0.121	5.49309e-06	7	SOD2
3.08078e-10	0.438579	0.391	0.178	5.85348e-06	7	RNF213
3.19643e-10	0.357027	0.374	0.162	6.07321e-06	7	ARHGAP5
4.43058e-10	0.349985	0.304	0.12	8.41811e-06	7	CTNNA1
4.90255e-10	0.355341	0.391	0.175	9.31484e-06	7	STAT2
5.5037e-10	0.272125	0.27	0.097	1.0457e-05	7	SBF2
6.22429e-10	0.50071	0.557	0.325	1.18262e-05	7	IFNGR2
7.14947e-10	0.446572	0.504	0.281	1.3584e-05	7	ANXA6
9.41434e-10	0.439164	0.27	0.1	1.78872e-05	7	VPS37A
1.18734e-09	0.468772	0.443	0.226	2.25595e-05	7	MED13L
1.39828e-09	0.38656	0.409	0.195	2.65672e-05	7	IQGAP1
1.58241e-09	0.355551	0.339	0.142	3.00657e-05	7	EML4
1.58504e-09	0.341665	0.313	0.129	3.01157e-05	7	UBXN2A
1.61199e-09	0.55867	0.609	0.434	3.06279e-05	7	FUS
1.64631e-09	0.265526	0.278	0.104	3.12799e-05	7	NCKAP1
1.75974e-09	0.808783	0.47	0.27	3.34351e-05	7	EGR1
2.42867e-09	0.30927	0.339	0.147	4.61447e-05	7	WNK1
2.55262e-09	0.656072	0.435	0.217	4.84997e-05	7	CTSB
2.60484e-09	0.382113	0.478	0.255	4.9492e-05	7	CAT
2.71589e-09	0.663563	0.557	0.331	5.16019e-05	7	CEBPB
2.8312e-09	0.428959	0.435	0.222	5.37927e-05	7	NR3C1
3.51931e-09	0.346322	0.339	0.142	6.68669e-05	7	ARPC1B
3.62553e-09	0.384235	0.33	0.145	6.88851e-05	7	APOL1
4.17301e-09	0.322147	0.27	0.102	7.92871e-05	7	CSAD
5.10821e-09	0.376818	0.974	0.911	9.70561e-05	7	MYL6
5.83803e-09	0.499364	0.739	0.54	0.000110923	7	BRI3
5.95403e-09	0.290801	0.304	0.125	0.000113127	7	ODR4
6.37484e-09	0.28005	0.348	0.152	0.000121122	7	ZMYM2
6.74599e-09	0.526145	0.496	0.271	0.000128174	7	BAX
7.17263e-09	0.315162	0.33	0.141	0.00013628	7	PRMT2
8.08358e-09	0.561187	0.426	0.209	0.000153588	7	HLA-DPA1
8.63574e-09	0.410006	0.435	0.227	0.000164079	7	NME4
8.71373e-09	0.373292	0.435	0.221	0.000165561	7	IFI27L2
8.88121e-09	0.3295	0.53	0.298	0.000168743	7	HADHA
9.20121e-09	0.440843	0.548	0.326	0.000174823	7	NAV2
9.56785e-09	0.306363	0.357	0.157	0.000181789	7	GABPB1-AS1
1.19189e-08	0.361385	0.27	0.107	0.000226459	7	CTNNAL1
1.26203e-08	0.358483	0.409	0.206	0.000239787	7	PRRC2B
1.27546e-08	0.407467	0.748	0.591	0.000242338	7	GABARAPL2
1.50864e-08	0.298145	0.27	0.107	0.000286642	7	ZMYM4
1.56487e-08	0.399259	0.33	0.148	0.000297326	7	CTSF
1.56997e-08	0.338456	0.461	0.238	0.000298294	7	TYMP
1.69411e-08	0.472185	0.591	0.397	0.000321881	7	TPR
2.09912e-08	0.373885	0.296	0.127	0.000398833	7	P3H2
2.53651e-08	0.382215	0.357	0.166	0.000481937	7	HACD3
2.58663e-08	0.252397	0.27	0.107	0.00049146	7	CRK
2.76313e-08	0.329756	0.322	0.141	0.000524995	7	PTPRA
2.88566e-08	0.494751	0.661	0.539	0.000548275	7	C1orf122
2.89259e-08	0.351211	0.322	0.143	0.000549592	7	CFDP1
3.42615e-08	0.288712	0.452	0.239	0.000650969	7	ALDH9A1
3.46998e-08	0.482207	0.817	0.769	0.000659296	7	FRZB
3.84874e-08	0.306161	0.357	0.169	0.00073126	7	PNRC2
4.20853e-08	0.363933	0.357	0.167	0.000799621	7	FTX
4.38157e-08	0.280034	0.278	0.116	0.000832498	7	TAOK1
5.10672e-08	0.519994	0.652	0.553	0.000970276	7	TSPO
5.38173e-08	0.374683	0.652	0.439	0.00102253	7	HNRNPR
5.6144e-08	0.357665	0.496	0.287	0.00106674	7	HSPB1
6.80536e-08	0.30839	0.33	0.151	0.00129302	7	SUGP2
6.88003e-08	0.27777	0.296	0.133	0.00130721	7	ZKSCAN1
8.96036e-08	0.344737	0.322	0.15	0.00170247	7	NDUFS1
9.68848e-08	0.388932	0.548	0.33	0.00184081	7	NORAD
9.78319e-08	0.343014	0.33	0.152	0.00185881	7	FKBP5
1.01113e-07	0.299755	0.417	0.22	0.00192116	7	SNX6
1.03337e-07	0.282133	0.313	0.141	0.0019634	7	CDK12
1.08595e-07	0.346373	0.791	0.686	0.0020633	7	ANXA5
1.17413e-07	0.342374	0.47	0.262	0.00223085	7	ZC3H13
1.31457e-07	0.489985	0.609	0.46	0.00249768	7	2020-09-07
1.39034e-07	0.509302	0.348	0.17	0.00264164	7	EMP3
1.44032e-07	0.418189	0.809	0.794	0.0027366	7	HSP90AA1
1.47828e-07	0.290112	0.304	0.136	0.00280874	7	PRRC2A
1.60297e-07	0.305398	0.322	0.15	0.00304565	7	SPG11
1.68769e-07	0.436031	0.617	0.432	0.0032066	7	RTN4
1.69564e-07	0.386037	0.435	0.245	0.00322172	7	PRKAR1A
1.84539e-07	0.267889	0.27	0.113	0.00350624	7	HERC4
1.87267e-07	0.351225	0.896	0.82	0.00355807	7	BST2
2.00329e-07	0.51635	0.322	0.16	0.00380625	7	KCNQ1OT1
2.01459e-07	0.321748	0.365	0.183	0.00382772	7	MARCKSL1
2.11638e-07	0.276538	0.365	0.181	0.00402111	7	BCL7C
2.23465e-07	0.294115	0.357	0.169	0.00424584	7	CHTOP
2.43761e-07	0.298361	0.313	0.146	0.00463145	7	KRIT1
2.49354e-07	0.320937	0.261	0.111	0.00473773	7	CYSTM1
2.49642e-07	0.286729	0.348	0.168	0.00474321	7	SPTLC1
2.67995e-07	0.321089	0.322	0.158	0.00509191	7	PTBP3
2.8107e-07	0.486827	0.635	0.476	0.00534034	7	YWHAZ
2.8258e-07	0.372823	0.696	0.532	0.00536901	7	ZBTB20
2.90852e-07	0.373086	0.478	0.284	0.00552618	7	MGMT
2.99687e-07	0.292786	0.452	0.248	0.00569405	7	TMX1
3.37091e-07	0.28204	0.357	0.177	0.00640473	7	PITPNB
3.77885e-07	0.310458	0.252	0.108	0.00717982	7	ANTXR2
3.81732e-07	0.270419	0.261	0.11	0.00725291	7	DDIT3
4.41817e-07	0.453984	0.504	0.322	0.00839452	7	GCC2
4.74912e-07	0.380636	0.522	0.333	0.00902333	7	PARP14
5.24646e-07	0.541972	0.461	0.271	0.00996828	7	ADAM28
5.33626e-07	0.304438	0.339	0.168	0.0101389	7	PKN2
5.51431e-07	0.40694	0.557	0.371	0.0104772	7	DST
6.72351e-07	0.350352	0.757	0.676	0.0127747	7	MYL12B
6.75839e-07	0.344209	0.53	0.334	0.0128409	7	UGCG
6.81458e-07	0.30136	0.339	0.167	0.0129477	7	MACF1
7.29811e-07	0.258412	0.913	0.912	0.0138664	7	SRP14
7.38422e-07	0.304691	0.374	0.193	0.01403	7	SDCCAG8
7.50714e-07	0.255608	0.357	0.18	0.0142636	7	ABHD14B
7.84563e-07	0.33962	0.365	0.191	0.0149067	7	PPP1CB
8.94101e-07	0.283825	0.261	0.112	0.0169879	7	MPRIP
1.00362e-06	0.333137	0.365	0.196	0.0190688	7	OPTN
1.02294e-06	0.278907	0.322	0.157	0.0194358	7	TCEAL4
1.0729e-06	0.391776	0.713	0.568	0.0203851	7	CTSD
1.16411e-06	0.331665	0.461	0.272	0.022118	7	GNB2
1.17485e-06	0.260218	0.304	0.144	0.0223222	7	TNRC6A
1.25455e-06	0.321642	0.365	0.194	0.0238365	7	DTWD1
1.286e-06	0.350629	0.391	0.221	0.024434	7	APBB1IP
1.28689e-06	0.313434	0.426	0.241	0.024451	7	ZNF292
1.45426e-06	0.34099	0.365	0.196	0.0276309	7	CMTM6
1.52191e-06	0.397889	0.557	0.382	0.0289162	7	2020-09-02
1.67147e-06	0.252633	0.33	0.163	0.0317579	7	CCDC124
1.99205e-06	0.301888	0.409	0.225	0.0378489	7	ZNF22
2.09564e-06	0.338156	0.278	0.132	0.0398171	7	EXOC7
2.23302e-06	0.253071	0.357	0.183	0.0424273	7	DYNC1LI2
2.27669e-06	0.283777	0.278	0.131	0.0432572	7	ARL3
2.47593e-06	0.465854	0.487	0.318	0.0470427	7	TLN1
2.84159e-06	0.408107	0.522	0.353	0.0539903	7	YWHAQ
3.02063e-06	0.274493	0.4	0.221	0.0573919	7	NBDY
3.02119e-06	0.372775	0.461	0.291	0.0574025	7	GINM1
3.15704e-06	0.464515	0.565	0.383	0.0599837	7	SELENOW
3.39826e-06	0.28758	0.47	0.279	0.064567	7	NDUFS4
3.78047e-06	0.291944	0.278	0.137	0.0718289	7	LNPEP
4.05134e-06	0.876717	0.722	0.621	0.0769754	7	JUNB
4.31172e-06	0.26574	0.296	0.144	0.0819226	7	TMEM87A
4.39236e-06	0.33383	0.426	0.25	0.0834549	7	LIMS1
4.50163e-06	0.265295	0.383	0.211	0.085531	7	FKBP1A
4.75011e-06	0.31086	0.426	0.245	0.0902521	7	ACAP2
4.88009e-06	0.34858	0.461	0.288	0.0927217	7	TM9SF3
4.92529e-06	0.27101	0.348	0.186	0.0935806	7	ACAA2
4.95663e-06	0.301566	0.357	0.195	0.0941759	7	CIB1
5.27543e-06	0.361658	0.739	0.604	0.100233	7	RHOA
5.41672e-06	0.346861	0.522	0.345	0.102918	7	HNRNPF
5.43033e-06	0.292783	0.33	0.168	0.103176	7	MPZL1
6.20809e-06	0.390589	0.487	0.313	0.117954	7	CSNK1A1
6.25414e-06	0.284343	0.365	0.2	0.118829	7	ZNF106
6.42186e-06	0.285398	0.661	0.502	0.122015	7	SEC11A
6.81296e-06	0.283341	0.296	0.146	0.129446	7	TOR1AIP2
7.10157e-06	0.385699	0.809	0.721	0.13493	7	HSP90AB1
7.55014e-06	0.312695	0.365	0.198	0.143453	7	MAGED1
7.63544e-06	0.30148	0.348	0.189	0.145073	7	CALCOCO2
8.60222e-06	0.272059	0.374	0.21	0.163442	7	GTF2H5
8.62599e-06	0.359902	0.409	0.244	0.163894	7	PPP1R15A
8.65245e-06	0.25182	0.478	0.291	0.164397	7	ERAP2
9.10307e-06	0.321572	0.313	0.166	0.172958	7	TRIM56
9.12062e-06	0.266547	0.4	0.224	0.173292	7	CAPNS1
9.36023e-06	0.37069	0.261	0.131	0.177844	7	BTBD7
9.75275e-06	0.367811	0.478	0.316	0.185302	7	NFE2L2
1.0987e-05	0.304824	0.348	0.192	0.208754	7	APPL1
1.11934e-05	0.29381	0.426	0.26	0.212675	7	CLTC
1.15465e-05	0.356495	0.383	0.215	0.219384	7	RHOB
1.18808e-05	0.278955	0.487	0.299	0.225735	7	ACTR2
1.25295e-05	0.356848	0.313	0.167	0.238061	7	EEA1
1.50345e-05	0.404781	0.522	0.36	0.285655	7	AP2S1
1.66565e-05	0.332327	0.304	0.158	0.316474	7	PPP4R3B
1.73733e-05	0.296245	0.635	0.464	0.330093	7	XRCC5
1.7862e-05	0.284102	0.304	0.16	0.339378	7	NBR1
1.83983e-05	0.313124	0.487	0.304	0.349568	7	IFITM1
2.43261e-05	0.314299	0.765	0.695	0.462196	7	HMGN2
2.64418e-05	0.437336	0.591	0.455	0.502394	7	APLP2
2.78077e-05	0.287519	0.27	0.14	0.528346	7	STMP1
2.81973e-05	0.284926	0.409	0.244	0.535748	7	MUC20-OT1
3.15947e-05	0.299277	0.4	0.243	0.600299	7	SLC25A36
3.23257e-05	0.449839	0.513	0.37	0.614189	7	S100A10
3.398e-05	0.320105	0.261	0.133	0.64562	7	CORO1B
3.58583e-05	0.322252	0.278	0.15	0.681308	7	AZI2
3.68997e-05	0.397578	0.426	0.274	0.701095	7	RNF19A
4.05061e-05	0.306117	0.574	0.426	0.769616	7	DDX3X
4.38125e-05	0.304434	0.704	0.629	0.832437	7	YWHAB
5.84963e-05	0.280901	0.417	0.266	1	7	TBL1XR1
6.55752e-05	0.293749	0.487	0.321	1	7	GTF3C6
6.99014e-05	0.459642	0.4	0.277	1	7	AMD1
7.22337e-05	0.31621	0.496	0.345	1	7	AP2M1
7.29715e-05	0.2976	0.409	0.257	1	7	RALBP1
7.47853e-05	0.415411	0.478	0.331	1	7	ATP6AP2
7.50022e-05	0.281923	0.6	0.464	1	7	SRRM1
7.75365e-05	0.32001	0.583	0.421	1	7	CHMP5
8.25693e-05	0.258251	0.409	0.264	1	7	EIF4A1
8.40972e-05	0.433596	0.426	0.29	1	7	SYNE2
8.42752e-05	0.277737	0.374	0.236	1	7	ROCK1
8.66472e-05	0.286665	0.261	0.139	1	7	DDX39B
8.8539e-05	0.250403	0.374	0.22	1	7	USP34
8.90232e-05	0.287635	0.635	0.522	1	7	FKBP8
9.28901e-05	0.264795	0.809	0.757	1	7	PFN1
9.36564e-05	0.261023	0.487	0.345	1	7	DUT
9.49163e-05	0.31244	0.287	0.157	1	7	DDX1
9.86086e-05	0.305502	0.513	0.364	1	7	NKTR
0.000107411	0.313488	0.6	0.452	1	7	HP1BP3
0.000108732	0.29222	0.313	0.183	1	7	SDCBP
0.000110884	0.295737	0.687	0.618	1	7	N4BP2L2
0.000133257	0.252168	0.365	0.222	1	7	MBTPS1
0.000143257	0.348633	0.678	0.567	1	7	GMFG
0.000160359	0.255951	0.278	0.152	1	7	CSRP1
0.000166351	0.251645	0.339	0.208	1	7	RBM5
0.000169046	0.300208	0.635	0.524	1	7	DNAJA1
0.000170883	0.259106	0.374	0.229	1	7	CCDC82
0.000176444	0.295548	0.417	0.275	1	7	BZW1
0.000178613	0.275254	0.426	0.288	1	7	IFT57
0.000188986	0.285103	0.278	0.158	1	7	PDZRN4
0.000198073	0.283859	0.591	0.458	1	7	ANKRD11
0.00021095	0.267816	0.478	0.316	1	7	ZNF207
0.000212182	0.34451	0.47	0.332	1	7	MRPS6
0.000213579	0.251121	0.443	0.288	1	7	IFI35
0.000217171	0.255365	0.261	0.14	1	7	HTATSF1
0.000217715	0.29788	0.322	0.194	1	7	NFKBIZ
0.000218635	0.267039	0.339	0.203	1	7	DRAM2
0.000221629	0.368399	0.626	0.513	1	7	POMP
0.000231195	0.337814	0.6	0.463	1	7	MORF4L1
0.000263596	0.284522	0.635	0.517	1	7	RSRP1
0.000267615	0.289403	0.47	0.323	1	7	HSBP1
0.000269821	0.297241	0.635	0.495	1	7	SQSTM1
0.000280484	0.265395	0.383	0.244	1	7	DYNC1H1
0.000316625	0.252049	0.287	0.166	1	7	NRBP1
0.000330487	0.2589	0.4	0.253	1	7	PKM
0.000384318	0.27668	0.426	0.279	1	7	PCYOX1
0.000439953	0.255374	0.826	0.815	1	7	SUMO2
0.000443433	0.29507	0.783	0.78	1	7	PPDPF
0.000492123	0.252682	0.557	0.409	1	7	THRAP3
0.000515793	0.272696	0.609	0.498	1	7	HMGN3
0.000544448	0.294509	0.452	0.313	1	7	ADD1
0.000563946	0.288488	0.617	0.495	1	7	ST13
0.000613394	0.268411	0.252	0.142	1	7	ESF1
0.000674013	0.357077	0.487	0.372	1	7	SAT1
0.000683955	0.284552	0.539	0.425	1	7	TIMP2
0.000705848	0.265734	0.443	0.309	1	7	DDX18
0.000761681	0.290698	0.383	0.246	1	7	SUMO3
0.000766769	0.283798	0.461	0.332	1	7	KHDRBS1
0.000776623	0.268776	0.426	0.308	1	7	EAPP
0.000836353	0.353381	0.487	0.355	1	7	JMJD1C
0.00088727	0.34024	0.557	0.454	1	7	VAMP5
0.00100021	0.251234	0.783	0.702	1	7	HNRNPK
0.00103811	0.280913	0.313	0.199	1	7	NSRP1
0.00111443	0.250419	0.452	0.311	1	7	PA2G4
0.00125394	0.284804	0.478	0.346	1	7	PGLS
0.0014855	0.290388	0.47	0.338	1	7	UGP2
0.00163791	0.255889	0.391	0.273	1	7	LAMC1
0.00173049	0.268275	0.73	0.642	1	7	SRSF3
0.00182188	0.282273	0.322	0.217	1	7	PHF14
0.00211386	0.253258	0.443	0.315	1	7	PHF3
0.00212312	0.274915	0.435	0.304	1	7	BCAP31
0.00231793	0.273104	0.522	0.391	1	7	MRPS21
0.00245115	0.283192	0.504	0.412	1	7	SBDS
0.00280499	0.308171	0.391	0.285	1	7	PSMC1
0.0030437	0.275464	0.6	0.527	1	7	CDC42
0.00333716	0.278896	0.348	0.229	1	7	ATP6V0D1
0.00341473	0.272816	0.67	0.594	1	7	HNRNPU
0.00351328	0.253815	0.383	0.265	1	7	ATXN10
0.00366611	0.290305	0.522	0.415	1	7	SNRPD3
0.00415621	0.257948	0.374	0.267	1	7	MPC1
0.00481563	0.267578	0.374	0.261	1	7	STRAP
0.00535506	0.277305	0.383	0.278	1	7	SERPINB1
0.00607682	0.284237	0.461	0.347	1	7	HEXA
0.00670201	0.273081	0.478	0.365	1	7	FAM120A
0.00678398	0.251921	0.678	0.62	1	7	AKAP9
0.00736013	0.254454	0.53	0.456	1	7	FNDC3B
0.00798141	0.285121	0.504	0.391	1	7	MAGED2
0.00807127	0.250494	0.348	0.248	1	7	RAB11B
0.00834347	0.284578	0.548	0.464	1	7	CD164
0	4.79139	1	0.005	0	6	S100A9
0	3.96308	0.933	0.002	0	6	LYZ
0	3.87535	0.733	0.004	0	6	S100A8
0	3.81155	0.933	0.007	0	6	S100A4
0	3.27493	1	0.006	0	6	FCER1G
0	3.02344	0.933	0.001	0	6	FCN1
0	3.01527	1	0.004	0	6	LST1
0	2.99167	1	0.005	0	6	TYROBP
0	2.35534	0.6	0.002	0	6	FCGR3A
0	2.28071	0.8	0	0	6	SERPINA1
0	2.11517	0.867	0.001	0	6	MNDA
0	2.10885	0.867	0.005	0	6	ITGB2
0	2.03517	0.8	0.003	0	6	CD14
0	1.92178	0.8	0.002	0	6	FGL2
0	1.75316	0.8	0.001	0	6	CFP
0	1.59271	0.667	0.002	0	6	FYB1
0	1.55478	0.667	0	0	6	LILRB2
0	1.54858	0.733	0.001	0	6	HCK
0	1.53002	0.667	0.003	0	6	MS4A6A
0	1.52658	0.6	0.002	0	6	KLF4
0	1.51268	0.533	0.002	0	6	CD36
0	1.47539	0.733	0	0	6	FPR1
0	1.45315	0.6	0.002	0	6	CD4
0	1.44707	0.667	0.001	0	6	APOBEC3A
0	1.40112	0.933	0.002	0	6	DOK2
0	1.40053	0.667	0	0	6	JAML
0	1.3918	0.8	0.002	0	6	GIMAP4
0	1.38512	0.4	0	0	6	STAB1
0	1.34985	0.467	0.001	0	6	CD163
0	1.31655	0.6	0.002	0	6	GIMAP7
0	1.29356	0.4	0	0	6	MS4A4A
0	1.26084	0.667	0	0	6	GPBAR1
0	1.23627	0.533	0.001	0	6	TGFBI
0	1.19765	0.6	0	0	6	CD93
0	1.17971	0.667	0	0	6	CSF1R
0	1.14884	0.6	0.002	0	6	LILRB3
0	1.14614	0.533	0	0	6	LILRA5
0	1.12809	0.6	0.001	0	6	MYO1F
0	0.985494	0.533	0	0	6	CD300LF
0	0.985449	0.533	0	0	6	CD300E
0	0.978151	0.4	0	0	6	RIN3
0	0.969255	0.533	0	0	6	OSCAR
0	0.963322	0.4	0	0	6	SMIM25
0	0.946282	0.467	0	0	6	LRRC25
0	0.925261	0.533	0	0	6	PRAM1
0	0.924377	0.467	0.001	0	6	SCIMP
0	0.916648	0.467	0	0	6	NFAM1
0	0.913919	0.6	0.001	0	6	FGR
0	0.856284	0.333	0	0	6	BST1
0	0.851411	0.4	0.001	0	6	RBP7
0	0.839431	0.467	0	0	6	LILRA2
0	0.814035	0.4	0.001	0	6	CSF3R
0	0.810412	0.467	0.001	0	6	CX3CR1
0	0.809344	0.467	0	0	6	GIMAP8
0	0.801401	0.467	0.001	0	6	CLEC7A
0	0.795106	0.333	0	0	6	C5AR1
0	0.776667	0.4	0	0	6	ITGAX
0	0.765375	0.4	0	0	6	HBEGF
0	0.749596	0.4	0	0	6	FPR3
0	0.748052	0.4	0	0	6	ABI3
0	0.701658	0.333	0	0	6	PIK3R5
0	0.652176	0.333	0	0	6	GPAT3
0	0.650276	0.333	0	0	6	LILRA1
0	0.615685	0.4	0	0	6	EPB41L3
0	0.602077	0.4	0	0	6	CLEC12A
0	0.59595	0.333	0	0	6	ITGAM
0	0.583904	0.267	0	0	6	LGALS2
0	0.577984	0.467	0.001	0	6	SLA
0	0.560795	0.267	0	0	6	MARCO
0	0.559229	0.267	0	0	6	GNA15
0	0.476187	0.333	0	0	6	CEACAM4
0	0.461831	0.267	0	0	6	MCTP1
0	0.456815	0.267	0	0	6	SIGLEC1
0	0.428401	0.333	0	0	6	C3AR1
0	0.399455	0.267	0	0	6	NLRC4
0	0.329538	0.267	0	0	6	MEFV
4.1228e-289	0.914536	0.4	0.001	7.83332e-285	6	F13A1
6.54411e-287	1.60741	0.6	0.003	1.24338e-282	6	MAFB
1.78176e-285	0.959679	0.533	0.002	3.38533e-281	6	DMXL2
7.41972e-276	0.635285	0.267	0	1.40975e-271	6	CSTA
3.66523e-274	0.603443	0.333	0.001	6.96393e-270	6	TLR2
5.9522e-274	0.522441	0.333	0.001	1.13092e-269	6	LPCAT2
5.09223e-260	3.1623	0.933	0.009	9.67524e-256	6	AIF1
2.16777e-252	1.71024	0.733	0.006	4.11876e-248	6	C1orf162
6.01909e-249	1.23862	0.533	0.003	1.14363e-244	6	KCTD12
1.43537e-241	0.553725	0.267	0	2.7272e-237	6	SHTN1
1.64014e-241	1.76626	0.267	0	3.11627e-237	6	S100A12
5.16351e-241	0.563863	0.4	0.001	9.81066e-237	6	CD84
1.85038e-240	1.1654	0.533	0.003	3.51572e-236	6	CPPED1
6.0487e-232	0.70412	0.333	0.001	1.14925e-227	6	SELL
6.19062e-220	1.64349	0.8	0.008	1.17622e-215	6	ZEB2
3.84985e-217	0.789209	0.4	0.002	7.31471e-213	6	PLXDC2
9.58868e-215	0.682222	0.267	0.001	1.82185e-210	6	ASGR1
2.95571e-211	1.63386	0.8	0.009	5.61585e-207	6	TNFRSF1B
7.84582e-208	0.878061	0.6	0.005	1.49071e-203	6	SECTM1
3.73221e-201	0.694775	0.333	0.001	7.0912e-197	6	DOCK5
4.8721e-201	0.574929	0.333	0.001	9.25699e-197	6	P2RY13
7.2657e-201	0.501582	0.333	0.001	1.38048e-196	6	RIN1
2.77953e-193	0.526256	0.267	0.001	5.2811e-189	6	NEURL1
3.09224e-193	0.38216	0.267	0.001	5.87526e-189	6	AHR
1.43232e-190	1.71506	0.733	0.008	2.7214e-186	6	IGSF6
2.21011e-184	0.743239	0.467	0.003	4.1992e-180	6	RASSF4
2.73304e-179	3.4216	1	0.017	5.19278e-175	6	CST3
3.00098e-179	0.962965	0.533	0.004	5.70186e-175	6	RAB32
2.1986e-177	0.729716	0.333	0.001	4.17733e-173	6	TREML1
9.65739e-176	0.585278	0.267	0.001	1.8349e-171	6	CD33
1.52214e-173	0.756751	0.467	0.003	2.89206e-169	6	CEBPA
3.67555e-161	0.67405	0.267	0.001	6.98355e-157	6	CCR1
1.00183e-160	0.852919	0.4	0.003	1.90347e-156	6	SLC2A3
1.00655e-154	0.464711	0.4	0.003	1.91245e-150	6	CTBP2
1.71968e-151	0.919752	0.467	0.004	3.2674e-147	6	LMO2
2.22165e-147	3.17785	0.933	0.018	4.22114e-143	6	S100A6
1.94064e-145	1.97331	0.733	0.011	3.68721e-141	6	CEBPD
1.00805e-143	0.683486	0.333	0.002	1.91529e-139	6	CAVIN2
7.77437e-141	0.850468	0.467	0.004	1.47713e-136	6	DPYSL2
5.73531e-140	0.544315	0.4	0.003	1.08971e-135	6	LAIR1
2.91554e-138	0.431489	0.267	0.001	5.53953e-134	6	UBASH3B
3.26809e-138	0.426698	0.267	0.001	6.20936e-134	6	ARRB1
1.84958e-137	0.925271	0.533	0.006	3.5142e-133	6	EMILIN2
6.46719e-137	1.27444	0.733	0.012	1.22877e-132	6	SLC11A1
3.9965e-134	1.08337	0.467	0.004	7.59334e-130	6	IFI30
5.13896e-129	0.482623	0.267	0.001	9.76403e-125	6	LFNG
7.70677e-127	1.66667	0.6	0.008	1.46429e-122	6	ANXA1
2.58064e-121	0.869311	0.267	0.001	4.90322e-117	6	ETS2
5.73816e-121	0.324903	0.267	0.001	1.09025e-116	6	LCP2
1.87668e-118	2.03846	0.933	0.023	3.5657e-114	6	TIMP1
4.29545e-117	0.949889	0.533	0.007	8.16135e-113	6	PTAFR
5.64739e-114	0.531912	0.267	0.002	1.073e-109	6	FAM198B
5.9729e-114	1.43296	0.667	0.012	1.13485e-109	6	TNFSF13B
6.08496e-114	1.06978	0.467	0.005	1.15614e-109	6	RNF130
6.24122e-112	0.658837	0.333	0.003	1.18583e-107	6	GIMAP1
9.03164e-108	0.922782	0.267	0.002	1.71601e-103	6	SIGLEC10
1.89138e-107	0.29285	0.267	0.002	3.59362e-103	6	PREX1
8.05497e-106	0.907307	0.4	0.004	1.53044e-101	6	EGR2
2.9026e-103	2.04517	0.933	0.027	5.51493e-99	6	CD68
2.29405e-102	2.01278	0.8	0.019	4.3587e-98	6	IFITM3
3.49777e-102	1.03826	0.267	0.002	6.64577e-98	6	AC020656.1
2.00017e-101	0.619055	0.467	0.006	3.80032e-97	6	TCF7L2
4.88902e-97	0.400824	0.267	0.002	9.28914e-93	6	CPM
6.26612e-97	1.64915	0.6	0.011	1.19056e-92	6	HLA-DQA1
2.60934e-95	2.87649	0.867	0.025	4.95774e-91	6	CD52
1.12596e-94	0.828706	0.333	0.003	2.13932e-90	6	IRAK3
1.14651e-94	1.39689	0.667	0.014	2.17837e-90	6	HSPA1A
1.29426e-94	1.05749	0.6	0.011	2.4591e-90	6	CLEC2B
2.59173e-94	1.11862	0.6	0.011	4.9243e-90	6	ZNF385A
3.65396e-93	1.07885	0.533	0.009	6.94253e-89	6	ID2
5.88217e-92	2.05105	0.533	0.009	1.11761e-87	6	VCAN
1.56521e-90	0.697386	0.533	0.009	2.9739e-86	6	HNMT
1.45264e-84	0.972614	0.267	0.002	2.76002e-80	6	TUBB1
3.5676e-81	0.385629	0.333	0.004	6.77843e-77	6	HES4
1.19177e-79	0.688613	0.333	0.004	2.26437e-75	6	SORL1
2.45482e-76	2.53485	0.667	0.018	4.66415e-72	6	HMOX1
8.89293e-76	0.77088	0.4	0.006	1.68966e-71	6	2020-03-01
1.38533e-75	0.739255	0.333	0.004	2.63213e-71	6	PID1
3.80766e-74	1.99698	0.4	0.006	7.23455e-70	6	NRGN
1.26237e-71	1.38126	0.6	0.015	2.3985e-67	6	NCF2
2.0776e-69	1.22286	0.667	0.02	3.94743e-65	6	ARRB2
6.18674e-68	0.672905	0.4	0.007	1.17548e-63	6	GNB4
8.77809e-66	1.71435	0.333	0.005	1.66784e-61	6	DAB2
3.17226e-64	1.98805	0.4	0.007	6.02729e-60	6	PPBP
5.32174e-62	1.1143	0.733	0.027	1.01113e-57	6	CFD
1.13125e-61	0.607357	0.467	0.011	2.14938e-57	6	SERPING1
6.93715e-59	0.352579	0.267	0.004	1.31806e-54	6	PTGS2
5.27737e-57	0.706644	0.467	0.012	1.0027e-52	6	ZYX
8.03306e-56	0.780179	0.267	0.004	1.52628e-51	6	ZNF703
1.18368e-52	0.985434	0.467	0.013	2.24899e-48	6	RASGRP2
1.87717e-52	0.337978	0.267	0.004	3.56662e-48	6	GPR65
1.15852e-50	1.35819	0.667	0.028	2.20119e-46	6	HCST
4.1287e-50	0.515538	0.333	0.007	7.84452e-46	6	ACTN1
7.60769e-50	1.00111	0.667	0.028	1.44546e-45	6	MAP3K8
1.10056e-49	0.95402	0.467	0.014	2.09106e-45	6	FCGR2A
4.04823e-49	0.816617	0.333	0.007	7.69164e-45	6	TLR4
5.15199e-49	0.814991	0.467	0.014	9.78878e-45	6	PLCB2
8.91853e-49	1.0463	0.6	0.023	1.69452e-44	6	CDKN2D
3.52174e-48	1.50304	0.6	0.024	6.6913e-44	6	TUBA1A
1.52614e-47	0.60128	0.267	0.004	2.89967e-43	6	PTGER2
1.18617e-45	1.00007	0.533	0.02	2.25373e-41	6	TSPAN14
2.40776e-45	1.70685	0.933	0.066	4.57475e-41	6	SAMHD1
2.88919e-44	2.16063	0.933	0.068	5.48946e-40	6	FLNA
4.11249e-43	0.904254	0.4	0.012	7.81372e-39	6	PILRA
4.32866e-42	1.89676	0.733	0.042	8.22446e-38	6	MS4A7
2.23559e-41	1.02018	0.533	0.021	4.24762e-37	6	DEK
1.69682e-40	1.5795	0.8	0.052	3.22396e-36	6	PTPRC
2.37987e-40	0.484337	0.333	0.008	4.52176e-36	6	TESC
1.66397e-39	1.10671	0.667	0.036	3.16153e-35	6	PTPRE
4.86377e-39	0.408571	0.267	0.006	9.24116e-35	6	GBP2
4.56438e-38	0.333578	0.267	0.006	8.67231e-34	6	PFKFB4
1.2596e-37	1.02992	0.267	0.006	2.39324e-33	6	PF4
5.79027e-37	0.567424	0.333	0.009	1.10015e-32	6	TTYH3
1.2764e-36	0.576819	0.4	0.014	2.42517e-32	6	FES
4.73726e-36	0.449525	0.333	0.01	9.0008e-32	6	GNG2
1.33868e-35	1.07646	0.533	0.025	2.5435e-31	6	PLSCR1
1.00436e-34	0.387363	0.267	0.006	1.90829e-30	6	KYNU
9.42385e-34	0.571108	0.4	0.015	1.79053e-29	6	CD300A
2.68655e-33	1.31299	0.667	0.043	5.10445e-29	6	MYO1G
3.35278e-33	0.698745	0.4	0.015	6.37028e-29	6	PLAUR
3.54266e-33	0.576419	0.4	0.015	6.73105e-29	6	ARHGAP9
4.64412e-33	1.38842	0.733	0.053	8.82383e-29	6	MPEG1
9.51756e-33	0.572485	0.267	0.007	1.80834e-28	6	SPN
5.63324e-32	0.39748	0.333	0.011	1.07032e-27	6	IGFBP7
2.13931e-31	1.7012	0.8	0.069	4.06469e-27	6	IFITM2
3.82031e-31	0.515581	0.4	0.016	7.25859e-27	6	KDM1B
4.5414e-31	0.974457	0.6	0.037	8.62865e-27	6	SLC43A2
6.77484e-31	0.35911	0.333	0.011	1.28722e-26	6	PLK3
3.10302e-29	0.836154	0.533	0.031	5.89574e-25	6	PACSIN2
1.15308e-28	1.03156	0.467	0.024	2.19086e-24	6	NBEAL2
4.28502e-28	1.13416	0.267	0.008	8.14153e-24	6	MYL9
5.97415e-28	1.01223	0.467	0.025	1.13509e-23	6	MX2
2.48457e-27	0.753792	0.467	0.025	4.72069e-23	6	MPP1
9.77644e-27	0.571512	0.467	0.025	1.85752e-22	6	SIRPA
1.58989e-26	1.42638	0.667	0.054	3.02079e-22	6	CAMK1
2.77677e-25	0.426033	0.333	0.014	5.27586e-21	6	MGLL
4.22636e-25	0.430037	0.333	0.014	8.03009e-21	6	RAB31
5.17014e-25	0.921191	0.667	0.056	9.82327e-21	6	LGALS9
5.98545e-25	0.720071	0.333	0.014	1.13724e-20	6	COLGALT1
1.91783e-24	0.392172	0.267	0.009	3.64387e-20	6	GBP4
2.39806e-24	1.79451	0.867	0.112	4.55632e-20	6	GRN
2.58754e-24	0.867022	0.467	0.029	4.91633e-20	6	GBP1
2.66258e-24	1.06204	0.733	0.071	5.0589e-20	6	TAGLN2
9.39918e-24	1.28173	0.4	0.022	1.78584e-19	6	PLBD1
1.28644e-23	0.430938	0.267	0.01	2.44424e-19	6	PHF19
3.40485e-23	1.64218	0.933	0.142	6.46921e-19	6	VASP
5.80916e-23	1.79682	0.867	0.118	1.10374e-18	6	PYCARD
1.37161e-22	0.511627	0.267	0.01	2.60605e-18	6	DAGLB
1.78151e-22	0.670387	0.4	0.022	3.38487e-18	6	TNFRSF1A
2.64381e-22	2.32698	0.8	0.104	5.02324e-18	6	HLA-DPB1
4.85353e-22	0.752118	0.533	0.041	9.22172e-18	6	LRP1
2.03561e-21	1.10995	0.667	0.068	3.86765e-17	6	RXRA
5.64083e-21	0.696066	0.467	0.033	1.07176e-16	6	NRIP1
7.37011e-21	0.518025	0.333	0.017	1.40032e-16	6	IER5L
1.31819e-20	0.682072	0.333	0.017	2.50456e-16	6	MAP3K7CL
3.47419e-20	1.96121	0.733	0.09	6.60096e-16	6	ZFP36L1
4.35406e-20	2.74544	1	0.219	8.27272e-16	6	S100A11
4.44656e-20	0.79064	0.533	0.045	8.44846e-16	6	PNPLA6
6.34932e-20	0.311189	0.267	0.011	1.20637e-15	6	PYGL
7.87933e-20	0.600956	0.267	0.012	1.49707e-15	6	TACC3
1.2057e-19	0.500803	0.267	0.012	2.29083e-15	6	PAG1
4.10782e-19	1.51716	0.867	0.144	7.80487e-15	6	ARPC1B
6.88634e-19	0.409414	0.267	0.012	1.3084e-14	6	ZNF784
9.07035e-19	0.622086	0.333	0.019	1.72337e-14	6	HK1
1.06577e-18	1.16138	0.733	0.097	2.02497e-14	6	WARS
1.31022e-18	2.26878	1	0.239	2.48941e-14	6	TYMP
1.7607e-18	0.950676	0.533	0.05	3.34532e-14	6	XPO6
4.51563e-18	0.762149	0.533	0.05	8.5797e-14	6	THEMIS2
4.89456e-18	0.674911	0.333	0.02	9.29966e-14	6	TMEM173
5.36838e-18	0.437381	0.267	0.013	1.01999e-13	6	CALHM2
8.98267e-18	0.657991	0.333	0.02	1.70671e-13	6	IRS2
1.37383e-17	0.508975	0.4	0.029	2.61028e-13	6	NUP93
4.6576e-17	1.00847	0.467	0.04	8.84945e-13	6	MYD88
5.27648e-17	1.8839	1	0.233	1.00253e-12	6	CYBB
5.87417e-17	1.38251	0.8	0.139	1.11609e-12	6	TNFSF10
9.24627e-17	0.450688	0.267	0.014	1.75679e-12	6	SELPLG
1.0972e-16	0.622489	0.467	0.041	2.08468e-12	6	SLC12A9
1.59265e-16	0.477696	0.267	0.014	3.02603e-12	6	RP2
2.63897e-16	1.26966	0.733	0.108	5.01404e-12	6	CPVL
3.68734e-16	1.28578	0.533	0.058	7.00594e-12	6	ADGRE5
5.92474e-16	0.73157	0.4	0.032	1.1257e-11	6	PPM1F
1.15896e-15	0.491994	0.267	0.015	2.20203e-11	6	GCH1
1.80826e-15	1.62634	0.8	0.148	3.4357e-11	6	HLA-DQB1
2.21735e-15	1.12726	0.6	0.076	4.21297e-11	6	SYK
2.39646e-15	2.76153	0.867	0.204	4.55327e-11	6	HLA-DRB1
2.60622e-15	0.589116	0.267	0.015	4.95183e-11	6	UBXN11
4.18053e-15	1.70577	0.8	0.156	7.943e-11	6	AP1S2
5.27867e-15	0.969149	0.533	0.063	1.00295e-10	6	C20orf27
5.42229e-15	0.987491	0.533	0.061	1.03024e-10	6	SH3BP2
6.47352e-15	1.34807	0.867	0.18	1.22997e-10	6	RNF213
7.39498e-15	0.92821	0.667	0.098	1.40505e-10	6	NADK
8.23669e-15	1.33486	0.8	0.156	1.56497e-10	6	SPI1
1.21487e-14	1.86316	0.8	0.171	2.30826e-10	6	EMP3
1.34669e-14	0.956169	0.467	0.049	2.55872e-10	6	RIPOR2
1.92197e-14	0.387914	0.333	0.024	3.65174e-10	6	GIMAP2
2.0405e-14	1.40743	0.467	0.048	3.87696e-10	6	PDK4
2.37343e-14	2.15462	0.867	0.211	4.50952e-10	6	HLA-DPA1
3.752e-14	1.16177	0.533	0.064	7.1288e-10	6	GLIPR2
3.86856e-14	0.675243	0.333	0.026	7.35027e-10	6	SH2B3
5.4278e-14	1.15719	0.667	0.103	1.03128e-09	6	NINJ1
6.12075e-14	1.02737	0.6	0.086	1.16294e-09	6	IMPDH1
6.14169e-14	1.70653	0.867	0.219	1.16692e-09	6	CTSB
7.41757e-14	1.25131	0.733	0.136	1.40934e-09	6	NAMPT
7.56679e-14	2.88466	0.867	0.23	1.43769e-09	6	COTL1
7.79466e-14	0.950346	0.4	0.037	1.48099e-09	6	ANXA4
7.99701e-14	1.18989	0.667	0.113	1.51943e-09	6	LYN
9.2065e-14	0.455538	0.267	0.017	1.74923e-09	6	GRK3
9.64964e-14	0.582346	0.267	0.017	1.83343e-09	6	DUSP3
1.12868e-13	0.724823	0.533	0.067	2.1445e-09	6	GNS
1.2812e-13	1.7691	0.733	0.147	2.43429e-09	6	LY6E
1.48638e-13	0.674215	0.333	0.027	2.82412e-09	6	AGTRAP
1.72445e-13	0.509533	0.467	0.05	3.27646e-09	6	CTSH
2.02527e-13	0.416289	0.4	0.037	3.84801e-09	6	NAGA
2.33342e-13	0.481167	0.4	0.038	4.43351e-09	6	RALB
3.37011e-13	0.449788	0.267	0.018	6.4032e-09	6	CIITA
4.63553e-13	0.347612	0.267	0.018	8.8075e-09	6	TLR7
6.94689e-13	1.57525	0.867	0.253	1.31991e-08	6	TPM3
7.13482e-13	1.41736	0.867	0.226	1.35562e-08	6	MSN
1.026e-12	0.835907	0.533	0.073	1.94939e-08	6	LIPA
1.45925e-12	1.10338	0.867	0.217	2.77257e-08	6	CELF2
2.26994e-12	0.31865	0.333	0.028	4.31289e-08	6	MICAL1
2.46815e-12	1.03734	0.667	0.119	4.68949e-08	6	RGS10
2.533e-12	0.698751	0.4	0.042	4.81269e-08	6	CORO7
2.74211e-12	0.590116	0.467	0.057	5.21e-08	6	DSE
3.1487e-12	0.673508	0.4	0.043	5.98254e-08	6	CRYBG1
3.58753e-12	1.04596	0.333	0.03	6.81631e-08	6	HHEX
4.08524e-12	1.53078	0.867	0.267	7.76195e-08	6	LRRFIP1
7.05169e-12	0.576129	0.467	0.058	1.33982e-07	6	SLC15A3
7.37281e-12	0.577506	0.4	0.043	1.40083e-07	6	NAIP
9.01479e-12	1.19668	0.733	0.174	1.71281e-07	6	EFHD2
9.47468e-12	0.450175	0.333	0.03	1.80019e-07	6	AMPD2
9.81623e-12	0.463241	0.333	0.03	1.86508e-07	6	IL6R
1.82642e-11	3.06069	1	0.775	3.47019e-07	6	TMSB4X
1.85675e-11	0.637047	0.4	0.045	3.52782e-07	6	HIF1A
1.96193e-11	0.419107	0.267	0.02	3.72767e-07	6	RGS12
2.03912e-11	1.99105	0.933	0.369	3.87433e-07	6	VIM
2.1102e-11	0.619729	0.333	0.032	4.00938e-07	6	RAP2B
2.31839e-11	2.20584	1	0.959	4.40494e-07	6	ACTB
2.37736e-11	2.27596	1	0.997	4.51698e-07	6	FTL
3.09683e-11	1.82025	1	0.997	5.88398e-07	6	FTH1
3.09927e-11	1.10719	0.667	0.13	5.88861e-07	6	H2AFY
3.11052e-11	0.799468	0.267	0.021	5.90999e-07	6	LMNB1
3.70733e-11	1.22591	0.867	0.254	7.04393e-07	6	PKM
3.96249e-11	1.00652	0.467	0.062	7.52873e-07	6	TNFAIP2
4.10767e-11	0.38066	0.267	0.021	7.80458e-07	6	TRIM14
4.2803e-11	2.05036	0.933	0.413	8.13257e-07	6	LGALS1
5.14578e-11	1.30232	0.8	0.236	9.77699e-07	6	TCIRG1
5.35468e-11	0.700035	0.4	0.048	1.01739e-06	6	ABR
5.55323e-11	0.349519	0.267	0.021	1.05511e-06	6	REEP4
5.59938e-11	1.43996	1	0.984	1.06388e-06	6	TMSB10
6.44827e-11	0.991131	0.867	0.263	1.22517e-06	6	MTPN
8.23846e-11	0.758416	0.4	0.048	1.56531e-06	6	LYST
1.05844e-10	0.7543	0.533	0.085	2.01104e-06	6	NUP62
1.10984e-10	0.946667	0.533	0.084	2.10869e-06	6	MAP2K3
1.13163e-10	0.861894	0.6	0.111	2.15011e-06	6	IL10RA
1.18327e-10	1.34485	0.867	0.3	2.24821e-06	6	ACTR2
1.26531e-10	0.862072	0.533	0.088	2.4041e-06	6	ACTN4
1.75386e-10	1.30548	1	0.894	3.33233e-06	6	CTSS
1.9825e-10	0.838628	0.333	0.035	3.76674e-06	6	TOP3A
2.43232e-10	0.744735	0.667	0.13	4.62141e-06	6	CYTH1
2.4504e-10	1.28941	1	0.793	4.65577e-06	6	PSAP
3.62144e-10	0.45959	0.267	0.023	6.88074e-06	6	DOCK11
4.17168e-10	0.478371	0.333	0.035	7.9262e-06	6	ACSL1
4.22515e-10	1.11439	0.8	0.227	8.02779e-06	6	2020-09-09
4.82103e-10	0.641854	0.467	0.067	9.15997e-06	6	PRKACA
5.12133e-10	1.00931	1	0.975	9.73053e-06	6	OAZ1
5.14804e-10	0.634144	0.467	0.069	9.78128e-06	6	PARP9
5.27237e-10	0.942272	0.4	0.052	1.00175e-05	6	MAPKAPK3
5.9182e-10	0.637611	0.333	0.037	1.12446e-05	6	ENTPD1
6.09797e-10	2.45515	0.867	0.372	1.15862e-05	6	SAT1
6.20459e-10	1.09306	0.733	0.193	1.17887e-05	6	PPT1
6.9008e-10	1.3406	0.933	0.461	1.31115e-05	6	RAC1
7.52299e-10	0.496922	0.267	0.024	1.42937e-05	6	RPS6KA4
8.59252e-10	0.991433	0.8	0.212	1.63258e-05	6	TGFB1
1.00723e-09	0.77857	0.733	0.17	1.91373e-05	6	QKI
1.01102e-09	1.25501	1	0.772	1.92093e-05	6	ACTG1
1.05435e-09	0.817833	0.467	0.074	2.00327e-05	6	BLVRA
1.06596e-09	1.30052	1	0.912	2.02533e-05	6	MYL6
1.26048e-09	0.506896	0.267	0.025	2.39492e-05	6	STX11
1.2713e-09	0.56718	0.4	0.053	2.41547e-05	6	ADCY7
1.33145e-09	1.11549	0.733	0.2	2.52976e-05	6	ZFAND5
1.43162e-09	1.06074	0.6	0.132	2.72009e-05	6	JPT1
1.48178e-09	1.02267	0.467	0.075	2.81538e-05	6	PARVG
1.67595e-09	0.338671	0.267	0.024	3.18431e-05	6	PLEKHO2
1.78509e-09	1.37824	1	0.573	3.39168e-05	6	LAPTM5
1.8078e-09	1.21171	0.333	0.039	3.43481e-05	6	CCL5
2.02489e-09	0.809431	0.533	0.093	3.84729e-05	6	MIDN
2.72877e-09	0.427218	0.267	0.025	5.18467e-05	6	FAM214B
3.64931e-09	1.01422	1	0.816	6.9337e-05	6	YBX1
3.67599e-09	0.983946	0.933	0.332	6.98438e-05	6	CAPZB
4.60131e-09	0.56749	0.267	0.026	8.7425e-05	6	SGK1
4.84215e-09	0.610437	0.333	0.04	9.20009e-05	6	NIPSNAP3A
5.2224e-09	1.14317	0.733	0.208	9.92257e-05	6	CARD16
5.52393e-09	1.05416	0.733	0.201	0.000104955	6	ZNF106
7.35187e-09	0.773127	0.467	0.079	0.000139686	6	MAPK14
7.38614e-09	1.66093	0.933	0.553	0.000140337	6	TSPO
7.58206e-09	1.26322	1	0.757	0.000144059	6	PFN1
8.11432e-09	0.427448	0.333	0.04	0.000154172	6	AP1M1
8.37451e-09	0.927928	0.6	0.124	0.000159116	6	REL
8.40364e-09	0.737908	0.467	0.082	0.000159669	6	GLUL
1.0823e-08	0.665516	0.333	0.042	0.000205637	6	VCL
1.1661e-08	1.18847	0.8	0.31	0.00022156	6	ARPC5
1.208e-08	0.745283	0.467	0.082	0.000229519	6	JDP2
1.30951e-08	0.808234	0.533	0.105	0.000248807	6	JOSD2
1.33254e-08	0.70345	0.467	0.08	0.000253182	6	HLA-DMB
1.34799e-08	1.50353	0.867	0.392	0.000256118	6	LCP1
1.35278e-08	1.22495	0.933	0.456	0.000257028	6	APLP2
1.44194e-08	0.841117	0.6	0.135	0.000273969	6	ITGB1
1.45722e-08	1.37618	0.933	0.464	0.000276873	6	VSIR
1.54404e-08	0.973176	0.867	0.366	0.000293368	6	MOB1A
1.57599e-08	1.10623	0.933	0.605	0.000299437	6	RHOA
1.69294e-08	1.01787	0.733	0.209	0.000321659	6	PLEKHO1
1.72025e-08	0.692609	0.4	0.062	0.000326847	6	TSPAN4
1.95482e-08	0.768278	0.6	0.139	0.000371417	6	ARHGAP4
2.00185e-08	0.855142	0.6	0.134	0.000380351	6	CORO1B
2.06122e-08	0.451446	0.333	0.043	0.000391632	6	SNX30
2.14171e-08	1.19349	0.667	0.19	0.000406925	6	STXBP2
2.35034e-08	0.910464	0.8	0.257	0.000446565	6	SLC7A7
2.54728e-08	1.53612	0.733	0.254	0.000483984	6	ANXA2
2.639e-08	0.362702	0.333	0.042	0.00050141	6	PPP1R12C
2.7565e-08	0.731283	0.333	0.044	0.000523735	6	OTULINL
3.05093e-08	1.74416	0.8	0.372	0.000579676	6	S100A10
3.31723e-08	0.815354	0.4	0.064	0.000630274	6	TMEM127
3.49131e-08	1.38235	0.867	0.542	0.000663349	6	BRI3
3.63999e-08	1.1005	0.867	0.361	0.000691597	6	AP2S1
3.70702e-08	1.15306	0.667	0.187	0.000704333	6	RHOG
4.13677e-08	0.890602	0.533	0.115	0.000785985	6	YWHAH
5.62245e-08	1.01658	0.533	0.119	0.00106827	6	PPP1R18
6.30507e-08	0.960222	0.867	0.355	0.00119796	6	GPSM3
6.79076e-08	0.515747	1	0.997	0.00129024	6	RPL28
7.11844e-08	1.17386	0.4	0.068	0.0013525	6	RGS2
7.149e-08	0.582408	0.533	0.109	0.00135831	6	PIK3AP1
7.95142e-08	0.887568	0.667	0.182	0.00151077	6	TRIM38
8.1893e-08	1.91987	0.867	0.629	0.00155597	6	SH3BGRL3
8.34924e-08	0.937512	0.933	0.832	0.00158636	6	ARPC3
8.47315e-08	0.904805	1	0.906	0.0016099	6	CFL1
9.88969e-08	0.414308	0.333	0.045	0.00187904	6	DENND4B
1.04843e-07	0.896207	0.6	0.143	0.00199202	6	ATP1B3
1.15641e-07	0.550781	0.467	0.086	0.00219718	6	RNF145
1.30106e-07	0.688194	0.6	0.145	0.00247202	6	RNF149
1.35554e-07	0.765044	0.533	0.123	0.00257552	6	COMT
1.42985e-07	0.959008	0.6	0.155	0.00271671	6	ARHGAP30
1.44469e-07	0.595992	0.6	0.141	0.00274491	6	PFKL
1.45137e-07	0.838192	0.733	0.218	0.0027576	6	EHBP1L1
1.47762e-07	1.11584	0.667	0.197	0.00280747	6	IQGAP1
1.62819e-07	0.404515	0.267	0.032	0.00309356	6	ALDH3B1
1.64183e-07	0.368832	0.333	0.047	0.00311948	6	CYFIP1
1.65693e-07	0.547552	0.267	0.032	0.00314816	6	ZNF362
1.72436e-07	0.769631	1	0.979	0.00327628	6	H3F3A
2.03729e-07	0.572541	0.467	0.093	0.00387084	6	RAB8B
2.48024e-07	0.901501	0.4	0.073	0.00471245	6	GSAP
2.66829e-07	0.833026	0.4	0.073	0.00506976	6	AOAH
2.76738e-07	1.02627	0.667	0.212	0.00525801	6	NCKAP1L
2.94466e-07	1.13707	0.8	0.375	0.00559486	6	CORO1A
2.95112e-07	0.484938	0.267	0.032	0.00560714	6	CD81
3.08298e-07	0.873192	0.8	0.291	0.00585766	6	FERMT3
3.22932e-07	0.565855	0.4	0.07	0.0061357	6	GADD45B
3.24891e-07	0.495914	0.467	0.088	0.00617292	6	SNX13
3.37959e-07	0.693754	0.533	0.121	0.00642123	6	C19orf38
3.38642e-07	0.295243	0.267	0.032	0.0064342	6	NHSL2
3.49204e-07	0.724553	0.667	0.199	0.00663487	6	FAM49B
3.56636e-07	0.521439	0.533	0.113	0.00677609	6	KIDINS220
3.61739e-07	0.675751	0.4	0.07	0.00687304	6	UBE2D1
3.65381e-07	0.751569	0.6	0.148	0.00694224	6	RILPL2
3.72388e-07	0.590034	0.333	0.05	0.00707537	6	NOTCH2
3.72942e-07	1.03674	0.533	0.136	0.00708589	6	SKAP2
3.87908e-07	0.364334	0.267	0.033	0.00737025	6	ZCCHC2
3.9582e-07	0.895856	0.733	0.242	0.00752058	6	M6PR
4.09815e-07	1.0295	0.6	0.154	0.00778649	6	LILRB1
4.13994e-07	1.07925	0.533	0.13	0.00786588	6	NCOA4
4.14408e-07	0.473971	0.4	0.07	0.00787374	6	PDLIM2
4.60716e-07	0.720638	0.467	0.097	0.0087536	6	ATP13A1
4.68801e-07	0.410155	0.267	0.034	0.00890721	6	OSBPL11
4.88089e-07	0.439377	0.333	0.049	0.00927368	6	ZNFX1
4.95376e-07	1.07923	0.733	0.274	0.00941215	6	GNB2
5.09793e-07	0.957293	0.8	0.347	0.00968606	6	PGLS
5.12397e-07	0.607136	0.533	0.119	0.00973553	6	MYH9
5.23169e-07	1.68383	0.867	0.594	0.0099402	6	NEAT1
5.48053e-07	0.494088	0.267	0.034	0.010413	6	ATAD2B
6.25564e-07	0.492202	0.267	0.034	0.0118857	6	TMC8
6.47601e-07	0.473068	0.533	0.119	0.0123044	6	TBL1X
6.56995e-07	0.607965	0.4	0.073	0.0124829	6	KDM6B
6.7592e-07	0.940686	0.667	0.199	0.0128425	6	RAP1A
7.04335e-07	0.375397	0.333	0.051	0.0133824	6	CPSF1
7.29728e-07	0.928958	0.6	0.174	0.0138648	6	CYTH4
7.53385e-07	0.487446	0.4	0.071	0.0143143	6	MAN2C1
7.54938e-07	0.524153	0.4	0.074	0.0143438	6	ITGAL
7.66579e-07	0.464712	0.267	0.035	0.014565	6	ZDHHC7
8.03423e-07	0.458225	0.267	0.035	0.015265	6	PER1
8.58459e-07	0.519534	0.467	0.094	0.0163107	6	JAK2
8.93195e-07	0.4692	0.333	0.052	0.0169707	6	PQLC1
9.93488e-07	1.76879	0.733	0.333	0.0188763	6	CEBPB
1.14317e-06	0.866854	0.867	0.533	0.0217202	6	LAMTOR4
1.2262e-06	0.940632	0.733	0.246	0.0232978	6	GNB1
1.22885e-06	0.770159	0.8	0.284	0.0233482	6	DUSP6
1.25505e-06	0.544202	0.267	0.036	0.0238459	6	TSPAN33
1.47036e-06	0.479733	0.4	0.074	0.0279369	6	AP1B1
1.54108e-06	0.553202	0.467	0.098	0.0292806	6	RGS18
1.59965e-06	0.61886	0.333	0.054	0.0303933	6	SLC16A3
1.70497e-06	0.461087	0.467	0.098	0.0323945	6	TYK2
1.72202e-06	0.727719	0.4	0.078	0.0327184	6	ADSS
1.78713e-06	0.857197	0.8	0.315	0.0339555	6	HCLS1
1.8152e-06	0.571023	0.467	0.102	0.0344887	6	HIPK3
2.08994e-06	0.532401	0.333	0.056	0.0397088	6	SAE1
2.10665e-06	1.0708	0.6	0.212	0.0400264	6	FKBP1A
2.16016e-06	0.655081	0.467	0.107	0.041043	6	RUNX1
2.23193e-06	0.654346	0.4	0.081	0.0424066	6	PEA15
2.23959e-06	0.45714	0.467	0.102	0.0425522	6	ARHGAP45
2.31647e-06	1.27101	0.933	0.633	0.0440129	6	FCGRT
2.41849e-06	0.631993	0.267	0.038	0.0459513	6	GK5
2.43065e-06	0.518466	0.467	0.103	0.0461823	6	YWHAG
2.45243e-06	0.969164	0.533	0.151	0.0465962	6	KIAA0930
2.47252e-06	0.748871	0.6	0.169	0.0469778	6	ANKRD13D
2.62847e-06	0.960088	0.733	0.327	0.0499409	6	IFNGR2
2.65117e-06	0.403208	0.4	0.077	0.0503723	6	TMBIM1
2.70316e-06	1.11923	0.867	0.57	0.05136	6	CTSD
2.74478e-06	0.46143	0.467	0.103	0.0521509	6	EIF4EBP1
2.91914e-06	0.777006	0.4	0.087	0.0554636	6	ADAP2
2.94579e-06	0.37308	0.267	0.038	0.05597	6	CLIP4
2.9575e-06	0.533868	0.267	0.038	0.0561924	6	AGO4
3.02721e-06	0.285091	0.267	0.037	0.057517	6	PTPRJ
3.1531e-06	1.11643	0.8	0.445	0.0599088	6	ENO1
3.29222e-06	0.329563	0.267	0.038	0.0625522	6	TFRC
3.31825e-06	0.418419	0.333	0.055	0.0630468	6	SPTLC2
3.42363e-06	0.805439	0.6	0.19	0.065049	6	IRF2BP2
3.61245e-06	0.301093	0.333	0.055	0.0686365	6	SNX10
3.66314e-06	0.985919	0.667	0.239	0.0695996	6	CASP1
3.7713e-06	0.518573	0.533	0.135	0.0716547	6	CSNK1G2
3.94161e-06	0.873669	0.533	0.142	0.0748906	6	RRAS
4.00566e-06	1.13955	0.8	0.379	0.0761075	6	TKT
4.06155e-06	0.472242	0.467	0.104	0.0771694	6	IREB2
4.42014e-06	1.00649	0.667	0.226	0.0839827	6	CAPNS1
4.4435e-06	0.814089	0.533	0.148	0.0844265	6	PLXNB2
4.72707e-06	0.892618	0.667	0.253	0.0898143	6	PAK2
4.88321e-06	0.740917	0.4	0.083	0.092781	6	TPD52L2
4.90471e-06	0.468976	0.4	0.081	0.0931896	6	CORO1C
5.00929e-06	0.901814	0.467	0.11	0.0951765	6	CAMKK2
5.22725e-06	0.554747	0.533	0.139	0.0993177	6	TWF2
5.78052e-06	1.02147	0.933	0.882	0.10983	6	GAPDH
6.17251e-06	0.904096	0.8	0.289	0.117278	6	AHNAK
6.32403e-06	0.788003	0.733	0.272	0.120157	6	LITAF
6.64278e-06	0.467102	0.267	0.041	0.126213	6	DHRS7B
7.19294e-06	0.324218	0.333	0.059	0.136666	6	SULF2
7.20518e-06	0.934653	0.467	0.129	0.136898	6	FMNL1
7.23258e-06	0.933072	0.867	0.788	0.137419	6	ARPC2
7.37218e-06	0.479607	0.333	0.061	0.140071	6	G6PD
7.91995e-06	0.476076	0.267	0.041	0.150479	6	LPGAT1
7.98876e-06	0.542468	0.267	0.04	0.151786	6	GNA12
8.31946e-06	0.703049	0.933	0.952	0.15807	6	ATP5F1E
8.50605e-06	0.356727	0.333	0.06	0.161615	6	ADPRHL2
8.53169e-06	0.926618	0.6	0.188	0.162102	6	XAF1
8.8169e-06	0.451625	0.267	0.041	0.167521	6	IRF5
9.99093e-06	0.569314	1	0.996	0.189828	6	MT-CO1
1.08704e-05	1.00207	0.933	0.837	0.206538	6	HLA-DRA
1.09026e-05	0.786736	0.6	0.191	0.20715	6	PKN1
1.11589e-05	0.913731	0.867	0.424	0.212018	6	RAP1B
1.11643e-05	0.427528	0.267	0.041	0.212122	6	ZDHHC20
1.30118e-05	0.496826	0.467	0.116	0.247224	6	SCPEP1
1.34075e-05	0.428105	0.333	0.062	0.254742	6	MTHFR
1.36935e-05	0.69281	0.8	0.418	0.260176	6	SCAF11
1.38268e-05	0.626854	0.667	0.222	0.262709	6	SNX6
1.38557e-05	0.363566	0.333	0.062	0.263259	6	STK10
1.42429e-05	0.522221	0.333	0.065	0.270615	6	SLC31A1
1.4909e-05	1.06565	0.8	0.598	0.283271	6	GNAI2
1.50667e-05	0.61176	0.467	0.117	0.286266	6	IST1
1.5305e-05	1.07366	0.867	0.568	0.290796	6	GMFG
1.55475e-05	0.648264	0.6	0.196	0.295403	6	CIB1
1.60558e-05	0.765863	0.4	0.092	0.30506	6	AC245014.3
1.7502e-05	0.989982	0.8	0.568	0.332539	6	VAMP8
1.80813e-05	0.833772	0.6	0.181	0.343545	6	GRINA
1.83468e-05	0.43113	0.333	0.064	0.34859	6	GLMP
1.83804e-05	0.666296	0.333	0.068	0.349228	6	PGM2
1.84983e-05	0.941142	0.8	0.385	0.351468	6	CNPY3
1.93407e-05	0.500016	0.467	0.116	0.367474	6	PUM2
1.94634e-05	0.502018	0.333	0.067	0.369804	6	ACSL4
1.99939e-05	0.980609	0.867	0.594	0.379885	6	ARHGDIB
2.02382e-05	0.444225	0.267	0.044	0.384525	6	IL17RA
2.06825e-05	0.59974	0.467	0.121	0.392968	6	ZNF217
2.09898e-05	0.768464	0.533	0.16	0.398806	6	PTBP3
2.16246e-05	0.376398	0.333	0.064	0.410868	6	CBL
2.37749e-05	0.462755	0.267	0.045	0.451724	6	WDFY2
2.37834e-05	0.678882	0.533	0.154	0.451885	6	FLII
2.44384e-05	0.253308	0.267	0.043	0.464329	6	MOV10
2.53948e-05	0.789676	0.4	0.095	0.482501	6	OGFRL1
2.598e-05	0.348315	0.267	0.044	0.49362	6	MTF1
2.61546e-05	0.649659	0.467	0.128	0.496937	6	GCA
2.62027e-05	0.544978	0.333	0.069	0.497852	6	FKBP15
2.69711e-05	0.36296	0.267	0.044	0.51245	6	FGD3
2.7177e-05	0.460591	0.533	0.143	0.516362	6	EPSTI1
2.7417e-05	0.507371	0.467	0.118	0.520923	6	PWWP2A
2.83187e-05	0.657904	0.467	0.132	0.538055	6	FAM49A
2.97037e-05	0.319305	0.267	0.044	0.56437	6	FAM20B
3.03333e-05	1.09618	0.533	0.18	0.576334	6	BLVRB
3.22694e-05	0.301329	0.267	0.045	0.613119	6	SIRT6
3.24971e-05	0.764573	0.267	0.047	0.617444	6	ARHGAP26
3.32867e-05	0.502867	0.467	0.124	0.632448	6	TBCB
3.37687e-05	0.736666	0.467	0.125	0.641605	6	CHD1
3.40446e-05	0.754633	0.467	0.139	0.646848	6	OAZ2
3.43031e-05	0.713625	0.867	0.794	0.651759	6	HSP90AA1
3.78106e-05	1.0926	0.667	0.286	0.718402	6	LGALS3
3.94004e-05	0.800122	0.733	0.319	0.748607	6	CBX3
4.19648e-05	0.404438	0.333	0.07	0.797331	6	DIAPH1
4.19948e-05	0.57944	0.333	0.071	0.797901	6	CDK5RAP1
4.29822e-05	0.405693	0.267	0.047	0.816662	6	ATP6V1B2
4.32279e-05	0.329221	1	0.996	0.82133	6	RPL39
4.43755e-05	0.540022	0.333	0.073	0.843134	6	IFNGR1
4.52105e-05	0.375863	0.333	0.068	0.858999	6	GATD1
4.58522e-05	0.940684	0.667	0.259	0.871191	6	GRK2
4.59689e-05	0.357256	0.4	0.092	0.87341	6	VAV1
5.38385e-05	0.611721	0.533	0.17	1	6	HOOK3
5.45332e-05	0.632205	0.467	0.133	1	6	BNIP2
5.52601e-05	0.572824	0.467	0.131	1	6	XPO1
5.84627e-05	0.600735	0.4	0.103	1	6	SCNM1
6.12001e-05	0.546873	0.267	0.049	1	6	MBOAT7
6.21466e-05	0.803962	0.533	0.176	1	6	ARPC4
6.23647e-05	0.674922	0.4	0.105	1	6	ARAP1
6.43719e-05	0.680807	0.267	0.049	1	6	SNN
6.44479e-05	0.378697	0.333	0.071	1	6	SCLT1
6.54899e-05	0.745686	0.733	0.389	1	6	TRAPPC1
6.75879e-05	0.415346	0.467	0.126	1	6	GIT2
6.81772e-05	0.460346	0.4	0.098	1	6	USP4
7.26281e-05	0.86164	0.4	0.098	1	6	IFI44L
7.35168e-05	0.774785	0.467	0.138	1	6	SHKBP1
7.93023e-05	0.302478	0.333	0.07	1	6	PLEKHB2
8.06065e-05	0.64118	0.467	0.133	1	6	SNX18
8.12254e-05	0.709337	0.267	0.051	1	6	ARHGEF6
8.22734e-05	0.770092	0.467	0.135	1	6	DOCK2
8.24394e-05	0.585586	0.4	0.104	1	6	SAMSN1
8.27655e-05	0.757231	0.467	0.132	1	6	SLC31A2
8.35098e-05	0.324295	0.333	0.071	1	6	CEP164
8.38927e-05	0.500241	0.333	0.076	1	6	AGPAT3
8.43075e-05	0.767868	0.6	0.219	1	6	ILF3
8.52248e-05	0.763261	0.867	0.805	1	6	PABPC1
8.58602e-05	0.759655	0.867	0.661	1	6	PSME2
8.58649e-05	1.01241	0.467	0.134	1	6	ABRACL
8.85582e-05	0.513418	0.933	0.992	1	6	MT-ND2
8.94563e-05	0.622424	0.533	0.177	1	6	STAT2
9.23542e-05	0.777342	0.4	0.113	1	6	RREB1
9.25525e-05	0.49649	0.267	0.05	1	6	ANKFY1
9.26536e-05	0.78488	0.667	0.293	1	6	USP15
9.26582e-05	0.536462	0.267	0.05	1	6	OAS3
9.79798e-05	0.394626	0.267	0.049	1	6	WDFY1
0.000104682	0.535837	0.467	0.142	1	6	WAS
0.000105151	0.419898	0.333	0.075	1	6	TRIOBP
0.000107043	0.740437	0.667	0.279	1	6	SERPINB1
0.000112511	0.732486	0.8	0.534	1	6	TPI1
0.000121394	0.783811	0.4	0.098	1	6	AP2A1
0.000123103	0.633159	0.6	0.24	1	6	RAB5C
0.000131124	0.30559	0.333	0.073	1	6	EXOC3
0.000134653	0.657768	0.6	0.237	1	6	SH3KBP1
0.000138589	0.486788	0.4	0.104	1	6	TRIM22
0.000140195	1.0868	0.867	0.622	1	6	JUNB
0.000147707	0.451825	0.4	0.106	1	6	MOB3A
0.000149975	0.975567	0.667	0.32	1	6	TLN1
0.00015447	0.598984	0.4	0.113	1	6	KHSRP
0.000155565	0.296981	0.267	0.051	1	6	VPS13B
0.000159382	0.645483	0.4	0.11	1	6	GNAI3
0.000159969	0.601596	0.4	0.113	1	6	PLIN2
0.000160545	0.749987	0.533	0.19	1	6	TACC1
0.00016743	0.398238	0.4	0.106	1	6	INPP5D
0.000167911	0.677379	0.467	0.142	1	6	PDCD6IP
0.000171236	0.413339	0.333	0.076	1	6	WASHC1
0.000183064	0.608426	0.533	0.171	1	6	PNRC2
0.000193595	0.48573	0.333	0.079	1	6	SULT1A1
0.000197634	0.602295	0.867	0.548	1	6	BLOC1S1
0.00020803	0.42941	0.333	0.08	1	6	RPS6KA3
0.000209655	0.732158	0.733	0.349	1	6	GLRX
0.000215195	0.3444	0.333	0.075	1	6	TPM1
0.000218066	0.911152	0.8	0.513	1	6	TUBA1B
0.000218376	0.698354	0.467	0.163	1	6	MT2A
0.000219967	0.839214	0.8	0.485	1	6	TGOLN2
0.000225025	0.713583	0.8	0.544	1	6	CAP1
0.000235541	0.934844	0.533	0.213	1	6	TMPO
0.000250361	0.3359	0.267	0.054	1	6	ENTPD6
0.000252436	0.450885	0.267	0.055	1	6	SAMD8
0.000258171	0.64509	0.4	0.116	1	6	NECAP2
0.000260525	0.448533	0.467	0.139	1	6	OAS2
0.000262037	0.429075	0.267	0.056	1	6	MGRN1
0.000266599	0.683153	0.667	0.324	1	6	HSBP1
0.000279299	0.90109	0.4	0.117	1	6	EMC8
0.000279329	0.703509	0.8	0.395	1	6	SCAMP2
0.000286538	0.282329	0.333	0.077	1	6	MLKL
0.000297499	0.531403	0.533	0.19	1	6	TPP1
0.000310873	0.433553	0.4	0.112	1	6	RASSF1
0.000326068	0.546529	0.333	0.086	1	6	MTMR14
0.000326682	0.303431	0.333	0.08	1	6	SUSD6
0.000329073	0.896108	0.467	0.179	1	6	PLEK
0.00033892	0.695122	0.533	0.193	1	6	UBE2A
0.000359448	0.766807	0.933	0.583	1	6	FOS
0.000379068	0.497537	0.467	0.144	1	6	MAT2A
0.000394183	0.593651	0.6	0.259	1	6	GPCPD1
0.000399784	0.475796	0.6	0.229	1	6	MED13L
0.00040668	0.5071	0.467	0.147	1	6	SMG1
0.00040863	0.573272	0.267	0.057	1	6	MSRB1
0.000417268	0.709092	0.4	0.129	1	6	EIF4A3
0.00043064	0.644077	0.4	0.122	1	6	CTNNA1
0.000441006	0.623981	0.4	0.123	1	6	FGD2
0.000462797	0.597318	0.333	0.085	1	6	MYO9B
0.000484759	0.645341	0.6	0.286	1	6	PECAM1
0.000485452	0.421051	0.4	0.113	1	6	DIAPH2
0.000487428	0.430871	0.333	0.085	1	6	TRIM8
0.000488835	0.563775	0.267	0.06	1	6	DTX3L
0.000491214	0.411824	0.333	0.088	1	6	TMOD3
0.000494034	0.920669	0.533	0.217	1	6	RHOB
0.000502627	0.955383	0.6	0.321	1	6	PSMA4
0.000509829	0.629041	0.4	0.126	1	6	LACTB
0.000516991	0.413724	0.333	0.085	1	6	HCFC1
0.000539326	0.456706	0.333	0.09	1	6	SNAP23
0.000551647	0.744063	0.667	0.321	1	6	LAMTOR2
0.000555406	0.454322	0.333	0.09	1	6	TENT2
0.000556809	0.636394	0.667	0.382	1	6	GSTK1
0.000582177	0.631152	0.4	0.133	1	6	MAP3K11
0.000615143	0.479751	0.6	0.236	1	6	PPP4C
0.00062575	0.57705	0.867	0.478	1	6	MGAT1
0.000648936	0.572982	0.6	0.25	1	6	KLF3
0.000662971	0.524512	0.333	0.09	1	6	KDM5C
0.000686383	0.812883	0.533	0.23	1	6	ATP6V0D1
0.000699811	0.354091	0.4	0.118	1	6	TAOK1
0.000727188	0.350055	0.4	0.119	1	6	MFSD14C
0.000735548	0.568648	0.733	0.356	1	6	JMJD1C
0.000753285	0.423221	0.4	0.122	1	6	SLC25A37
0.000764365	0.423555	0.333	0.089	1	6	ITPA
0.000771313	0.544654	0.667	0.29	1	6	IFI35
0.000798472	0.28962	0.267	0.061	1	6	EFTUD2
0.00081316	0.325745	1	0.999	1	6	RPS24
0.000815427	0.692627	0.533	0.219	1	6	RAD21
0.00082471	0.254249	0.267	0.06	1	6	VPS33A
0.000830332	0.692346	0.533	0.223	1	6	MAZ
0.000837086	0.592517	0.533	0.238	1	6	LTA4H
0.0008581	0.535904	0.333	0.095	1	6	UBN1
0.000864377	0.754751	0.667	0.328	1	6	MX1
0.000873991	0.82083	0.667	0.38	1	6	DAZAP2
0.000879147	0.495405	0.933	0.797	1	6	COX6B1
0.000913045	0.620482	0.6	0.299	1	6	WASF2
0.000917185	0.641442	0.6	0.247	1	6	ACAP2
0.000938315	0.614161	0.333	0.098	1	6	MVP
0.000948152	0.735331	0.667	0.455	1	6	VAMP5
0.00103866	0.643667	0.6	0.272	1	6	FIBP
0.00106278	0.903822	0.4	0.129	1	6	RGS19
0.00107415	0.463917	0.333	0.097	1	6	NMI
0.00110048	0.255218	0.267	0.062	1	6	ATPAF2
0.00110454	0.880293	0.467	0.185	1	6	VMP1
0.0011191	0.340594	0.333	0.096	1	6	RNPEP
0.00112111	0.71914	0.533	0.225	1	6	KMT2C
0.00112926	0.771954	0.733	0.517	1	6	PTPN6
0.00118706	0.430644	0.267	0.064	1	6	PPP1R9B
0.00120106	0.309299	0.333	0.093	1	6	BRD9
0.0012045	0.496667	0.333	0.098	1	6	2020-03-02
0.00122106	0.537063	0.867	0.535	1	6	CTSC
0.00122208	0.424386	0.267	0.065	1	6	DENND2D
0.00128108	0.387842	0.867	0.738	1	6	UQCR10
0.0012887	0.400347	0.467	0.169	1	6	ZCCHC17
0.00132152	0.309116	0.267	0.065	1	6	CARD19
0.00132548	0.439719	0.467	0.166	1	6	MAPRE1
0.00132804	0.750423	0.333	0.102	1	6	RNF166
0.00133163	0.673002	0.533	0.219	1	6	CSK
0.00135507	0.7096	0.467	0.198	1	6	CMTM6
0.00136739	0.620955	0.4	0.132	1	6	OCEL1
0.00138158	0.553893	0.4	0.136	1	6	AGPAT2
0.0014012	0.523371	0.467	0.171	1	6	FGD4
0.00140683	0.318751	0.267	0.065	1	6	GATAD2A
0.00142017	0.520991	0.4	0.14	1	6	PGP
0.00143055	0.571071	0.467	0.175	1	6	AIDA
0.00144938	0.515825	0.467	0.191	1	6	CNDP2
0.00148022	0.284877	0.267	0.066	1	6	TNFSF12
0.00150242	0.323136	0.267	0.066	1	6	RAB35
0.00152385	0.43348	0.533	0.216	1	6	WDR1
0.00158247	0.596393	0.733	0.399	1	6	ARL6IP5
0.00160435	0.500679	0.267	0.071	1	6	ATP6V1A
0.00160877	0.546449	0.267	0.069	1	6	ME2
0.00164627	0.472774	0.533	0.217	1	6	WSB1
0.0016563	0.467264	0.4	0.134	1	6	ATP1A1
0.00166238	1.0461	0.733	0.483	1	6	ZFP36
0.00166653	0.818915	0.733	0.473	1	6	CAST
0.00167327	0.546837	0.467	0.181	1	6	POLE4
0.00169912	0.658657	0.6	0.332	1	6	ATP6AP2
0.00172162	0.292195	0.267	0.067	1	6	MIIP
0.00174581	0.436141	0.533	0.217	1	6	VPS35
0.0017626	0.443608	0.267	0.07	1	6	WDR77
0.00177294	1.06699	0.8	0.639	1	6	CALM2
0.00184419	0.507516	0.267	0.07	1	6	LASP1
0.00187933	0.542528	0.667	0.335	1	6	PARP14
0.00189233	0.482354	0.467	0.184	1	6	SDCBP
0.00194593	0.755034	0.467	0.179	1	6	SERINC1
0.00199372	0.27678	0.267	0.068	1	6	ZNF672
0.00200063	0.768183	0.4	0.148	1	6	RALA
0.00205234	0.398192	0.4	0.133	1	6	EXOC4
0.00206102	0.694751	0.667	0.464	1	6	MORF4L1
0.00206885	0.692308	0.8	0.582	1	6	RBX1
0.00209609	0.811079	0.267	0.072	1	6	STK40
0.00210386	0.551658	0.6	0.261	1	6	XRN2
0.00211342	0.309356	0.267	0.069	1	6	APOL3
0.00212285	0.397335	0.267	0.07	1	6	PDCL3
0.00223501	0.398214	0.467	0.173	1	6	COL4A3BP
0.00230021	0.508105	0.333	0.112	1	6	ARF3
0.0023431	0.618821	0.333	0.11	1	6	BAZ1A
0.00240845	0.552059	0.333	0.11	1	6	NCOR2
0.00246704	0.292482	0.267	0.07	1	6	GNA13
0.00249367	0.538331	0.733	0.429	1	6	ZFAS1
0.00250454	0.672651	0.733	0.429	1	6	MBD2
0.00251489	0.45982	0.333	0.104	1	6	SAMD9
0.00256685	0.500028	0.333	0.1	1	6	NUP88
0.002589	0.332898	0.333	0.103	1	6	MRTO4
0.00260305	0.653084	0.8	0.527	1	6	CDC42
0.0026788	0.545879	0.4	0.15	1	6	WNK1
0.00268611	0.51387	0.267	0.073	1	6	RNF6
0.00269713	0.299525	0.333	0.099	1	6	RASSF5
0.00271483	0.273282	0.333	0.099	1	6	METTL16
0.0027637	0.506237	0.333	0.109	1	6	MPDU1
0.0029372	0.510528	0.467	0.203	1	6	DBNL
0.00297772	0.486686	0.467	0.174	1	6	MAP3K1
0.00298186	0.494548	0.533	0.212	1	6	IER5
0.00298885	0.329808	0.4	0.132	1	6	ARHGEF1
0.00301256	0.503149	0.333	0.103	1	6	PHACTR4
0.00303198	0.522466	0.467	0.183	1	6	KARS
0.00306832	0.601232	0.667	0.425	1	6	PGK1
0.00309058	0.414821	0.333	0.108	1	6	MFSD1
0.00313781	0.322757	0.467	0.183	1	6	CTDSP2
0.00314448	0.437432	0.267	0.074	1	6	TBL3
0.00314803	0.834206	0.667	0.511	1	6	ISG15
0.00319361	0.50441	0.533	0.248	1	6	BAZ2A
0.00322667	0.485904	0.667	0.368	1	6	OAS1
0.00329888	0.382325	0.733	0.383	1	6	RBM17
0.0032991	0.632385	0.667	0.392	1	6	DNAJC8
0.00335452	0.41076	0.4	0.143	1	6	SNAP29
0.00339976	0.464467	0.267	0.072	1	6	TBC1D10B
0.00345023	0.273185	0.267	0.071	1	6	CES2
0.00351285	0.784074	0.6	0.345	1	6	NAGK
0.00356005	0.591635	0.533	0.237	1	6	ROCK1
0.0035841	0.346797	0.267	0.076	1	6	MRPS27
0.00359355	0.292534	0.267	0.073	1	6	CSE1L
0.0036262	0.351081	0.267	0.076	1	6	SFT2D2
0.00365931	0.459368	0.6	0.294	1	6	DYNLT1
0.00366257	0.360289	0.4	0.145	1	6	PLXNC1
0.00372066	0.268713	0.333	0.1	1	6	EIF4EBP2
0.00372631	0.694996	0.8	0.594	1	6	HNRNPU
0.00377214	0.547159	0.4	0.141	1	6	ASAP1
0.00387151	0.554655	0.733	0.434	1	6	RTN4
0.00390798	0.485175	0.533	0.252	1	6	LIMS1
0.00400041	0.289744	0.933	0.997	1	6	MT-CO3
0.0041445	0.51032	0.4	0.151	1	6	NDUFS1
0.00415968	0.353945	0.333	0.112	1	6	SLC4A1AP
0.0043814	0.745484	0.733	0.469	1	6	IER2
0.00441135	0.299481	0.4	0.14	1	6	ZC3HAV1
0.00443169	0.319794	0.333	0.11	1	6	NT5C3A
0.00444276	0.422258	0.333	0.11	1	6	IBTK
0.00448924	0.593463	0.467	0.225	1	6	ZBTB7A
0.0045039	0.740814	0.467	0.198	1	6	PRKCD
0.00457208	0.393863	0.267	0.078	1	6	ATXN3
0.00466342	0.335837	0.333	0.112	1	6	SLFN11
0.00466962	0.645686	0.267	0.081	1	6	CAPN2
0.00469187	0.517224	0.267	0.078	1	6	RSU1
0.00479245	0.348186	0.267	0.075	1	6	TFDP1
0.00482155	0.284513	0.933	0.994	1	6	PTMA
0.00486476	0.292458	0.333	0.108	1	6	KPNA6
0.00489305	0.530405	0.267	0.079	1	6	KIAA0232
0.00490702	0.362737	0.267	0.077	1	6	HAUS1
0.00494467	0.436388	0.333	0.114	1	6	MTF2
0.00503859	0.498892	0.733	0.527	1	6	POU2F2
0.00506205	0.706399	0.6	0.297	1	6	SP110
0.00509429	0.414057	0.333	0.115	1	6	ARL8B
0.00510469	0.659818	0.867	0.658	1	6	PSMB3
0.00511204	0.315065	0.267	0.077	1	6	AGFG1
0.00526341	0.58289	0.733	0.475	1	6	DOCK8
0.00528357	0.42591	0.4	0.15	1	6	MTSS1
0.00531667	0.575568	0.733	0.451	1	6	CALM3
0.00535253	0.344701	0.4	0.151	1	6	CHMP2B
0.00537431	0.395969	0.533	0.238	1	6	BABAM1
0.00542731	0.467356	0.8	0.589	1	6	NDUFS5
0.00543601	0.316496	0.267	0.08	1	6	CAPG
0.00545284	0.44993	0.333	0.119	1	6	ST3GAL5
0.00547472	0.529939	0.467	0.207	1	6	FAM45A
0.0055563	0.476969	0.267	0.082	1	6	ARHGAP27
0.00557338	0.444442	0.667	0.383	1	6	ADA2
0.00557789	0.504859	0.533	0.252	1	6	WIPF1
0.00565988	0.29981	0.333	0.111	1	6	STX12
0.0057756	0.529435	0.4	0.154	1	6	HNRNPH2
0.00589175	0.583318	0.533	0.282	1	6	TBXAS1
0.00591702	0.506048	0.333	0.116	1	6	DNMT1
0.00594685	0.583973	0.333	0.114	1	6	MPND
0.00601271	0.404088	0.867	0.72	1	6	HIGD2A
0.00603595	0.768349	0.4	0.16	1	6	BIN2
0.00605496	0.361818	0.333	0.119	1	6	DHRS4L2
0.00614791	0.706112	0.667	0.415	1	6	CTDNEP1
0.00615585	0.465225	0.4	0.157	1	6	CNIH4
0.00616702	0.512503	0.333	0.127	1	6	ARFGEF1
0.00625055	0.471836	0.6	0.34	1	6	ANP32A
0.00626992	0.363802	0.933	0.879	1	6	NPC2
0.00627628	0.727747	0.467	0.224	1	6	NR3C1
0.0063155	0.437535	0.4	0.154	1	6	GPBP1L1
0.00639829	0.739741	0.8	0.596	1	6	ATP5MPL
0.00647222	0.401651	0.933	0.751	1	6	ATP5F1B
0.00655527	0.491903	0.733	0.548	1	6	ASAH1
0.00669811	0.540137	0.4	0.161	1	6	SMCO4
0.00679402	0.55037	0.533	0.304	1	6	RTN3
0.00705689	0.303602	0.267	0.081	1	6	RC3H2
0.00707294	0.497839	0.333	0.116	1	6	WDR82
0.00726351	0.50874	0.333	0.128	1	6	ARL4A
0.00734927	0.562588	0.533	0.296	1	6	STAT1
0.0073708	0.373743	0.267	0.081	1	6	RETREG3
0.00739124	0.336697	0.267	0.082	1	6	RECQL
0.0074565	0.339289	0.267	0.08	1	6	GIGYF1
0.0075587	0.372282	0.333	0.117	1	6	APOL6
0.00766724	0.279561	0.333	0.117	1	6	KIAA0100
0.00771303	0.660409	0.533	0.281	1	6	HMGB2
0.00771996	0.559186	0.533	0.265	1	6	EIF4A1
0.00781342	0.592202	0.267	0.084	1	6	PGD
0.0079837	0.363333	0.333	0.114	1	6	DDX56
0.0080015	0.30946	0.267	0.084	1	6	SSBP4
0.00811449	0.36306	0.467	0.204	1	6	BNIP3L
0.00811699	0.473265	0.333	0.12	1	6	GLTP
0.00838717	0.53764	0.533	0.282	1	6	CAPZA1
0.00858811	0.394351	0.333	0.118	1	6	DIS3
0.00867446	0.283976	0.333	0.118	1	6	C16orf72
0.00876598	0.276901	0.333	0.114	1	6	SIPA1
0.00885844	0.307307	0.533	0.248	1	6	SUMO3
0.00889891	0.397857	0.267	0.084	1	6	VPS41
0.00899341	0.547944	0.333	0.125	1	6	NUFIP2
0.00916122	0.452929	0.267	0.089	1	6	MROH1
0.00919418	0.756248	0.667	0.411	1	6	UCP2
0.00927971	0.508061	0.533	0.311	1	6	UBE2L6
0.00935488	0.274684	0.267	0.083	1	6	SLCO3A1
0.0094422	0.376601	0.333	0.121	1	6	ADAM17
0.00960466	0.548118	0.267	0.093	1	6	ATP11A
0.00981819	0.368723	0.467	0.201	1	6	EIF6
0.00983746	0.441958	0.267	0.089	1	6	S100Z
0.00986866	0.411014	0.267	0.089	1	6	ZCCHC10
0.00990612	0.479148	0.733	0.436	1	6	FUS

## Sheet: NDMM05
	p_val	avg_logFC	pct.1	pct.2	p_val_adj	cluster	gene
1	8.8405e-183	0.277875	0.999	0.992	1.56273e-178	1	RPS21
2	5.35704e-145	0.431101	0.98	0.819	9.46964e-141	1	RRBP1
3	1.16637e-91	0.291782	0.996	0.97	2.06179e-87	1	JCHAIN
4	1.82806e-91	0.326948	0.814	0.469	3.23147e-87	1	MAPKAPK2
5	1.4401e-46	0.305357	0.887	0.624	2.54566e-42	1	NEAT1
6	0	1.86736	0.599	0.051	0	5	RSAD2
7	1.04941e-257	1.89689	0.913	0.231	1.85505e-253	5	ISG15
8	7.74843e-192	1.39916	0.858	0.254	1.36969e-187	5	MX1
9	6.88574e-180	1.52692	0.762	0.198	1.21719e-175	5	TNFSF10
10	2.35253e-138	1.29635	0.837	0.308	4.15857e-134	5	IFI6
11	0	1.49456	0.671	0.209	0	2	HIST1H4C
12	0	1.01621	0.749	0.309	0	2	TUBA1B
13	0	1.00719	0.52	0.048	0	2	RRM2
14	0	0.979366	0.564	0.077	0	2	STMN1
15	0	0.965289	0.732	0.333	0	2	H2AFZ
16	1.79049e-142	0.467036	0.994	0.897	3.16505e-138	3	TMSB10
17	3.61869e-131	0.472941	0.992	0.938	6.39677e-127	3	HLA-B
18	1.1046e-129	0.646058	0.824	0.468	1.95259e-125	3	KLF2
19	1.49492e-93	0.68094	0.703	0.398	2.64258e-89	3	FOSB
20	1.51317e-57	0.632816	0.746	0.533	2.67484e-53	3	JUN
21	6.2776e-91	0.705769	0.764	0.376	1.10969e-86	4	GSTP1
22	3.91075e-89	0.603625	0.531	0.176	6.91304e-85	4	ATF5
23	3.02028e-57	0.648691	0.789	0.484	5.33895e-53	4	KLF2
24	4.19304e-26	0.650786	0.722	0.542	7.41204e-22	4	JUN
25	1.32173e-05	1.26489	0.95	0.98	0.233642	4	IGHA1

## Sheet: NDMM06
p_val	avg_logFC	pct.1	pct.2	p_val_adj	cluster	gene
0	1.1348	0.997	0.909	0	0	TMSB4X
1.14842e-250	0.457016	0.998	0.959	2.20566e-246	0	TMSB10
2.7121e-223	0.483079	0.983	0.946	5.20886e-219	0	MYEOV
1.28754e-218	0.309653	1	0.979	2.47284e-214	0	RPS25
2.67332e-206	0.409611	0.999	0.996	5.13439e-202	0	HLA-C
3.38645e-206	0.433825	0.994	0.956	6.50401e-202	0	FTH1
4.7021e-161	0.378932	0.906	0.771	9.03085e-157	0	SARAF
2.30538e-160	0.421119	0.997	0.989	4.4277e-156	0	HLA-B
6.379e-141	0.267916	0.994	0.989	1.22515e-136	0	SPCS2
1.03009e-139	0.45981	0.593	0.287	1.97839e-135	0	NPDC1
8.96359e-138	0.367609	0.933	0.833	1.72155e-133	0	MYL12A
2.14826e-135	0.465807	0.981	0.954	4.12594e-131	0	CCND1
6.51675e-131	0.391043	0.746	0.466	1.25161e-126	0	CD79A
2.63328e-116	0.25838	0.988	0.95	5.05749e-112	0	ATP5MG
2.22552e-100	0.256139	0.998	0.971	4.27433e-96	0	RPL36AL
3.20619e-99	0.333893	0.963	0.938	6.15781e-95	0	CCPG1
2.27663e-97	0.281437	0.96	0.89	4.37249e-93	0	COX7A2
8.93569e-95	0.511928	0.698	0.524	1.71619e-90	0	ATF5
3.80344e-94	0.254662	1	0.994	7.30489e-90	0	EIF1
7.84663e-93	0.452276	0.857	0.692	1.50702e-88	0	IFI27
4.45824e-86	0.29653	0.997	0.989	8.56249e-82	0	KLF2
7.38739e-86	0.285651	0.947	0.892	1.41882e-81	0	HLA-E
1.29481e-81	0.286957	0.869	0.774	2.48682e-77	0	ATP5MPL
3.5022e-79	0.262456	0.439	0.212	6.72633e-75	0	SERPINB6
5.61365e-79	0.260554	0.932	0.843	1.07816e-74	0	ATP6V1G1
1.33031e-71	0.283461	0.784	0.636	2.555e-67	0	IGHA2
2.2504e-67	0.273899	0.403	0.21	4.32212e-63	0	MAL
4.94497e-65	0.260203	0.681	0.523	9.49731e-61	0	PAPOLA
5.75058e-64	0.26046	0.55	0.376	1.10446e-59	0	CCDC90B
2.80846e-63	0.258145	0.366	0.18	5.39394e-59	0	WARS
3.07502e-56	0.269129	0.942	0.886	5.90589e-52	0	HLA-A
1.80893e-53	0.28191	0.595	0.414	3.47424e-49	0	RASGRP2
8.74202e-53	0.284565	0.945	0.892	1.67899e-48	0	S100A6
3.24513e-50	0.251424	0.765	0.65	6.2326e-46	0	SEC61G
1.24107e-293	0.668918	0.692	0.212	2.38359e-289	1	PCDH9
5.38364e-209	0.2971	1	0.999	1.03398e-204	1	RPL8
1.14871e-206	0.326447	0.999	0.998	2.20621e-202	1	EEF1D
6.6437e-202	0.326732	1	0.999	1.27599e-197	1	RPS4X
3.73151e-198	0.253225	1	1	7.16673e-194	1	RPLP1
1.05144e-197	0.295099	1	0.998	2.0194e-193	1	RPL29
4.97422e-176	0.290564	1	1	9.55349e-172	1	RPS18
6.32836e-150	0.311287	1	0.997	1.21542e-145	1	EEF1B2
1.81906e-148	0.256287	1	0.999	3.49369e-144	1	RPL30
5.74951e-147	0.307032	0.999	0.98	1.10425e-142	1	RPL7
5.32707e-141	0.265103	0.999	0.995	1.02312e-136	1	RPS5
4.74107e-112	0.255896	0.998	0.987	9.10571e-108	1	RACK1
7.74914e-101	0.284654	0.977	0.935	1.4883e-96	1	UQCRB
1.80986e-90	0.261499	0.33	0.116	3.47601e-86	1	FGF7
4.18842e-82	0.263975	0.486	0.243	8.04427e-78	1	COMTD1
7.20893e-72	0.280217	0.859	0.716	1.38455e-67	1	PPA1
1.4024e-68	0.250419	0.969	0.905	2.69344e-64	1	EIF3E
1.17386e-63	0.303872	0.93	0.828	2.25451e-59	1	FRZB
2.45808e-59	0.269459	0.559	0.355	4.72098e-55	1	FCGR2B
4.43976e-44	0.321789	0.657	0.496	8.527e-40	1	CYP20A1
2.52207e-35	0.273829	0.521	0.376	4.84388e-31	1	MYC
6.39752e-34	0.251878	0.902	0.821	1.22871e-29	1	IGLC2
0	1.16247	0.576	0.041	0	2	PCLAF
0	1.04395	0.429	0.022	0	2	NUSAP1
0	0.888092	0.341	0.009	0	2	CENPF
0	0.873907	0.384	0.004	0	2	MKI67
0	0.866748	0.55	0.029	0	2	TYMS
0	0.839049	0.37	0.013	0	2	ASPM
0	0.657837	0.299	0.003	0	2	TOP2A
0	0.473043	0.453	0.013	0	2	ZWINT
0	0.417296	0.299	0.004	0	2	KIF23
0	0.358703	0.299	0.004	0	2	BIRC5
0	0.354332	0.334	0.008	0	2	SPC24
0	0.314938	0.318	0.007	0	2	CLSPN
0	0.298587	0.282	0.003	0	2	MND1
2.01861e-297	0.39727	0.479	0.034	3.87694e-293	2	CENPK
2.63588e-297	0.596815	0.315	0.009	5.06247e-293	2	UBE2C
1.92722e-289	0.355257	0.273	0.005	3.70141e-285	2	CDK1
2.22011e-286	1.53022	0.879	0.208	4.26395e-282	2	STMN1
8.13392e-275	0.683884	0.472	0.038	1.5622e-270	2	PHF19
5.55453e-272	0.319633	0.294	0.009	1.0668e-267	2	NUF2
4.21362e-268	0.441242	0.289	0.009	8.09267e-264	2	TPX2
1.16119e-267	0.450996	0.474	0.039	2.23018e-263	2	E2F1
3.21394e-266	0.503407	0.251	0.005	6.1727e-262	2	CCNB2
1.74937e-250	0.500711	0.284	0.01	3.35984e-246	2	RRM2
4.34241e-248	0.279243	0.284	0.01	8.34003e-244	2	BUB1B
2.0813e-237	0.265203	0.306	0.014	3.99735e-233	2	CDT1
7.12729e-220	0.668764	0.462	0.05	1.36887e-215	2	CDKN3
1.90085e-216	0.252731	0.251	0.009	3.65077e-212	2	TK1
1.63636e-209	0.53582	0.576	0.089	3.14279e-205	2	MAD2L1
4.18772e-208	0.412794	0.422	0.041	8.04293e-204	2	BRCA1
3.18977e-201	0.39563	0.422	0.043	6.12628e-197	2	HELLS
2.544e-198	0.356339	0.436	0.047	4.886e-194	2	CHEK1
1.43094e-186	0.311678	0.396	0.04	2.74827e-182	2	WDR76
7.55939e-182	0.463346	0.453	0.059	1.45186e-177	2	KNL1
3.04564e-180	0.283926	0.294	0.02	5.84946e-176	2	NDC80
7.96607e-179	0.298074	0.31	0.024	1.52996e-174	2	TACC3
1.27349e-173	0.284024	0.367	0.037	2.44587e-169	2	CENPU
1.33598e-172	0.459397	0.306	0.025	2.56588e-168	2	HMMR
5.10236e-172	0.262971	0.289	0.021	9.79959e-168	2	GINS2
4.49466e-171	0.297958	0.273	0.018	8.63244e-167	2	KIF11
2.49663e-163	0.313123	0.396	0.047	4.79503e-159	2	RAD51AP1
2.6129e-163	0.263983	0.329	0.031	5.01833e-159	2	ASF1B
1.8088e-159	1.5376	0.889	0.413	3.47399e-155	2	TUBA1B
2.26282e-157	0.295772	0.358	0.04	4.34596e-153	2	CENPW
3.2366e-155	0.353994	0.431	0.063	6.21622e-151	2	POC1A
3.42694e-150	0.395676	0.405	0.057	6.58179e-146	2	ATAD2
3.66268e-150	0.812746	0.365	0.047	7.03454e-146	2	PTTG1
1.56672e-146	0.602959	0.666	0.175	3.00904e-142	2	GGH
3.85342e-145	0.379433	0.325	0.036	7.40089e-141	2	SGO2
5.80836e-139	0.252321	0.282	0.027	1.11555e-134	2	XRCC2
6.3909e-138	0.348986	0.464	0.081	1.22744e-133	2	CENPH
1.2106e-127	0.435411	0.55	0.125	2.32507e-123	2	MCM7
5.2755e-120	0.482121	0.647	0.186	1.01321e-115	2	NUDT1
4.88677e-119	0.363978	0.45	0.087	9.38553e-115	2	CENPM
1.07096e-117	0.301798	0.398	0.068	2.05689e-113	2	MCM6
1.29864e-116	0.3949	0.507	0.115	2.49416e-112	2	UBE2T
4.07643e-116	1.0154	0.73	0.291	7.82919e-112	2	HMGB2
5.80106e-116	0.518393	0.64	0.193	1.11415e-111	2	SMC2
6.46866e-116	0.296945	0.289	0.036	1.24237e-111	2	BUB1
1.96128e-114	0.252899	0.365	0.058	3.76684e-110	2	GMNN
4.47221e-107	0.911962	0.969	0.792	8.58933e-103	2	H2AFZ
1.42782e-106	0.701929	0.839	0.408	2.74227e-102	2	DNMT1
1.85175e-106	0.265737	0.348	0.057	3.55648e-102	2	CCDC34
1.71223e-105	0.412534	0.46	0.103	3.28851e-101	2	KIF20B
8.48059e-104	0.403117	0.512	0.128	1.62878e-99	2	MCM3
2.22468e-103	0.293069	0.396	0.077	4.27271e-99	2	FEN1
5.54893e-99	0.568948	0.713	0.276	1.06573e-94	2	CKS1B
3.14465e-98	0.38276	0.393	0.081	6.03961e-94	2	H2AFX
5.63338e-98	0.350648	0.448	0.102	1.08195e-93	2	PCNA
1.97627e-96	0.428319	0.628	0.205	3.79563e-92	2	RPL39L
1.18517e-90	0.355099	0.344	0.066	2.27624e-86	2	MXD3
2.15905e-88	0.338416	0.536	0.152	4.14667e-84	2	DNAJC9
2.30363e-87	0.513438	0.682	0.269	4.42434e-83	2	CARHSP1
1.40391e-85	0.290635	0.372	0.078	2.69636e-81	2	WEE1
6.98664e-85	0.362725	0.519	0.152	1.34185e-80	2	NCAPD3
5.96843e-83	1.04192	0.889	0.587	1.1463e-78	2	TUBB
5.67265e-77	0.274138	0.37	0.085	1.08949e-72	2	NSD2
8.91423e-76	0.450031	0.701	0.292	1.71207e-71	2	IFI27L1
1.02657e-72	0.428423	0.576	0.208	1.97162e-68	2	TMEM106C
1.42128e-69	0.582772	0.642	0.282	2.72972e-65	2	SMC4
2.36255e-69	0.506089	0.818	0.45	4.53751e-65	2	NASP
1.07503e-67	0.2563	0.386	0.102	2.06471e-63	2	ACYP1
2.58281e-63	0.577668	0.934	0.784	4.96054e-59	2	HMGB1
4.36563e-63	0.278086	0.408	0.118	8.38462e-59	2	BARD1
2.33824e-62	0.323579	0.566	0.214	4.49082e-58	2	UBL7-AS1
1.073e-61	0.56318	0.822	0.501	2.06081e-57	2	HMGB3
3.00112e-60	0.285155	0.512	0.18	5.76394e-56	2	VRK1
1.83857e-57	0.680235	0.671	0.351	3.53116e-53	2	TUBB4B
3.63522e-57	0.301639	0.517	0.19	6.98181e-53	2	MIS18BP1
4.03073e-57	0.423835	1	0.972	7.74143e-53	2	H3F3A
6.44184e-54	0.257689	0.441	0.15	1.23722e-49	2	DTYMK
9.40484e-54	0.584892	0.46	0.173	1.80629e-49	2	HIST1H2BJ
2.41301e-51	0.301098	0.488	0.185	4.63442e-47	2	TMPO
2.79753e-48	0.366637	0.393	0.134	5.37293e-44	2	KPNA2
1.82138e-47	0.670005	0.545	0.262	3.49814e-43	2	UBE2S
5.00147e-47	0.384008	0.595	0.287	9.60582e-43	2	H2AFV
1.21648e-46	0.299194	0.588	0.259	2.33638e-42	2	C12orf75
2.34316e-46	0.523286	0.469	0.202	4.50027e-42	2	CKS2
7.69218e-46	0.382877	1	1	1.47736e-41	2	IGHA1
1.96235e-45	0.401971	0.927	0.754	3.76889e-41	2	SIVA1
4.06222e-45	0.602548	0.886	0.681	7.8019e-41	2	HMGN2
3.3636e-44	0.261412	0.363	0.123	6.46013e-40	2	SKA2
1.91725e-42	0.255181	0.386	0.143	3.68227e-38	2	KIF22
6.26353e-42	0.285678	0.592	0.279	1.20297e-37	2	CBX5
8.53254e-42	0.396902	0.924	0.716	1.63876e-37	2	DERL3
8.97263e-41	0.321905	0.86	0.596	1.72328e-36	2	LSM3
3.60037e-40	0.260805	0.533	0.238	6.91486e-36	2	RPA3
4.47612e-35	0.278541	0.564	0.279	8.59684e-31	2	ANP32E
7.81088e-35	0.274411	0.673	0.357	1.50016e-30	2	SNRPB
2.66828e-33	0.295403	0.744	0.461	5.12469e-29	2	BLOC1S1
6.79075e-30	0.341174	0.905	0.764	1.30423e-25	2	DUT
3.02363e-28	0.296315	0.54	0.295	5.80718e-24	2	RAD21
3.28767e-28	0.253779	0.998	0.985	6.31431e-24	2	GAPDH
3.25498e-26	0.301998	0.955	0.869	6.25152e-22	2	ANP32B
1.46216e-24	0.542348	0.699	0.476	2.80822e-20	2	HIST1H4C
2.27586e-24	0.277292	0.787	0.575	4.37101e-20	2	RHEB
1.30067e-23	0.299227	0.656	0.411	2.49806e-19	2	TNFRSF18
1.58731e-23	0.268508	0.787	0.585	3.04858e-19	2	SNRPD1
3.08806e-23	0.290263	0.457	0.252	5.93094e-19	2	CALM3
5.28544e-23	0.284078	0.974	0.858	1.01512e-18	2	CFL1
1.41859e-22	0.292684	0.81	0.612	2.72455e-18	2	NUCB2
7.58793e-22	0.253039	0.592	0.363	1.45734e-17	2	PKM
2.453e-21	0.256144	0.818	0.599	4.71124e-17	2	RNASEH2C
2.11483e-20	0.295747	0.903	0.77	4.06174e-16	2	UBB
9.24891e-19	0.410079	0.486	0.307	1.77635e-14	2	UBALD2
1.74992e-18	0.25976	0.889	0.727	3.3609e-14	2	SDF2L1
5.7136e-18	0.629613	0.945	0.833	1.09735e-13	2	HIST1H1C
1.66139e-17	0.263862	0.801	0.615	3.19086e-13	2	NUCKS1
1.45104e-13	0.26862	0.96	0.9	2.78687e-09	2	HSPA5
2.33613e-13	0.365281	0.903	0.819	4.48678e-09	2	CALM2
2.5067e-09	0.255362	0.915	0.794	4.81436e-05	2	IFI27
1.28283e-108	0.634463	1	1	2.46381e-104	3	IGKC
2.93477e-68	0.505148	1	1	5.63653e-64	3	MT-CO2
2.48704e-60	0.416417	1	1	4.7766e-56	3	SSR4
1.77574e-59	0.559674	1	1	3.41049e-55	3	MT-ATP6
7.53004e-57	0.480788	1	0.999	1.44622e-52	3	MT-ND1
1.63861e-56	0.529587	1	0.998	3.14712e-52	3	MT-ND3
2.33546e-48	0.427069	1	1	4.48549e-44	3	MT-CO3
1.20269e-44	0.608718	0.974	0.951	2.30988e-40	3	MTRNR2L12
5.03004e-44	0.44379	1	0.998	9.6607e-40	3	MT-CYB
6.43851e-41	0.485078	1	1	1.23658e-36	3	MALAT1
4.32566e-37	0.417597	0.995	0.999	8.30786e-33	3	MT-ND2
7.89648e-37	0.338642	1	1	1.5166e-32	3	JCHAIN
2.01163e-36	0.484613	0.995	1	3.86354e-32	3	B2M
3.06906e-36	0.515802	0.984	0.989	5.89444e-32	3	CYBA
9.8955e-34	0.600934	0.979	0.967	1.90053e-29	3	IFI6
3.87233e-31	0.466948	0.995	0.994	7.43719e-27	3	TNFRSF17
1.15687e-29	0.412334	1	0.996	2.22189e-25	3	MT-ND5
5.07371e-29	0.304803	1	0.999	9.74456e-25	3	MT-ND4
5.0992e-24	0.312502	1	0.999	9.79352e-20	3	MT-CO1
4.95987e-21	0.413442	1	1	9.52594e-17	3	IGHA1
7.31479e-15	0.603748	0.707	0.691	1.40488e-10	3	IGHV3-43
8.83383e-15	0.353989	0.984	0.993	1.69663e-10	3	SPCS2
2.91992e-14	0.432723	0.791	0.803	5.608e-10	3	IGKV3-20
3.11366e-14	0.362927	0.937	0.958	5.9801e-10	3	TMEM59
2.709e-12	0.3813	0.843	0.884	5.20291e-08	3	LRPAP1
1.39089e-11	0.407459	0.874	0.929	2.67134e-07	3	CXCR4
1.52241e-11	0.40746	0.743	0.748	2.92395e-07	3	MT-ND6
1.43173e-10	0.410003	0.89	0.904	2.74978e-06	3	HSPA5
2.57679e-10	0.408921	0.911	0.942	4.94898e-06	3	MZB1
2.1668e-09	0.325415	0.817	0.86	4.16155e-05	3	CD63
3.13926e-09	0.333726	0.717	0.755	6.02926e-05	3	MT-ND4L
5.24909e-09	0.266418	0.953	0.982	0.000100814	3	ICAM3
1.59041e-08	0.334845	0.696	0.751	0.000305454	3	EMC7
3.00631e-07	0.339269	0.628	0.678	0.00577391	3	CD79B
1.47529e-06	0.286283	0.901	0.948	0.0283344	3	PDIA6
2.93449e-06	0.259931	0.848	0.93	0.0563599	3	SEC62
6.69363e-06	0.366095	0.545	0.555	0.128558	3	NDNF
7.72572e-06	0.316056	0.717	0.786	0.14838	3	TMED9
1.64422e-05	0.305728	0.681	0.779	0.315788	3	MESD
2.07304e-05	0.302503	0.77	0.859	0.398148	3	DAD1
2.1218e-05	0.25958	0.885	0.95	0.407514	3	XBP1
5.17684e-05	0.364232	0.56	0.599	0.994264	3	SRPRA
0.000267561	0.254106	0.895	0.971	1	3	FKBP2
0.00026921	0.319603	0.518	0.546	1	3	SLC3A2
0.000292251	0.3014	0.691	0.843	1	3	TMBIM6
0.000367948	0.343102	0.445	0.463	1	3	IGKV3D-20
0.000489849	0.384757	0.372	0.33	1	3	KCNQ1OT1
0.00272901	0.309402	0.445	0.469	1	3	CD46
0.00730854	0.25786	0.822	0.893	1	3	MYDGF
0.00825558	0.259136	0.649	0.788	1	3	CALR
0.000590034	0.421273	1	1	1	5	SSR4
0.000975802	0.583389	1	0.998	1	5	RPL18A
0.00231355	0.455791	1	1	1	5	RPS28
0.00266455	0.367715	1	0.999	1	5	RPL8
0.00309305	0.488829	1	0.998	1	5	RPL29
0.00318197	0.459452	1	0.996	1	5	RPLP2
0.00344651	0.378838	1	0.995	1	5	RPS11
0.00379053	0.530349	1	0.911	1	5	ATP5MC2
0.00468979	0.441239	1	0.994	1	5	RPS3A
0.00505397	0.391276	1	1	1	5	RPS18
0.00578354	0.525671	0.75	0.462	1	5	IGKV3D-20
0.00685188	0.41162	1	0.997	1	5	RPL7A
0.0098605	0.353248	1	1	1	5	IGKC

## Sheet: NDMM07
	p_val	avg_logFC	pct.1	pct.2	p_val_adj	cluster	gene
1	0	1.79339	0.985	0.378	0	3	TUBA1B
2	0	1.70595	0.769	0.288	0	3	HIST1H4C
3	0	1.60519	0.969	0.166	0	3	STMN1
4	0	1.40407	0.944	0.105	0	3	HMGB2
5	0	1.37759	1	0.728	0	3	H2AFZ
6	2.28487e-74	0.340256	0.998	0.982	4.60767e-70	1	JCHAIN
7	1.19718e-45	0.304614	0.516	0.322	2.41424e-41	1	TYROBP
8	2.36197e-13	0.709018	0.34	0.123	4.76315e-09	7	UBE2C
9	3.59308e-13	0.780925	0.566	0.292	7.24581e-09	7	STMN1
10	1.44471e-11	0.768705	0.802	0.772	2.9134e-07	7	H2AFZ
11	7.36021e-10	0.899522	0.623	0.474	1.48426e-05	7	TUBA1B
12	6.11247e-06	0.651114	0.585	0.51	0.123264	7	HMGN2
13	5.12941e-150	0.382965	0.997	0.998	1.0344e-145	0	MZB1
14	7.0197e-103	0.414675	0.776	0.56	1.41559e-98	0	TIMP1
15	1.46975e-88	0.388836	0.78	0.626	2.96389e-84	0	DPEP1
16	3.50368e-75	0.358053	0.868	0.811	7.06552e-71	0	KLF13
17	1.58289e-65	0.332718	0.415	0.227	3.19206e-61	0	CD79A
18	2.23007e-169	0.536733	0.999	0.981	4.49716e-165	2	JCHAIN
19	1.54569e-153	0.526139	0.845	0.556	3.11705e-149	2	EDNRB
20	3.43523e-128	0.469495	0.407	0.139	6.92748e-124	2	DNAAF1
21	3.86152e-105	0.428567	0.966	0.899	7.78715e-101	2	HERPUD1
22	8.50781e-69	0.456107	0.7	0.481	1.71568e-64	2	HBD
23	1.14183e-178	1.05612	0.939	0.683	2.30262e-174	4	LGALS1
24	2.18132e-115	0.69186	0.991	0.959	4.39886e-111	4	TMSB10
25	3.17639e-75	0.644455	0.807	0.576	6.40551e-71	4	ACTG1
26	4.64466e-73	0.619311	0.989	0.96	9.36642e-69	4	TMSB4X
27	6.64771e-54	0.782678	0.833	0.686	1.34058e-49	4	S100A4
28	2.82754e-114	0.660576	0.856	0.381	5.70201e-110	5	DUT
29	4.26317e-85	0.533054	0.736	0.308	8.59712e-81	5	FABP5
30	5.16052e-67	0.576448	0.78	0.4	1.04067e-62	5	CCND2
31	7.78832e-61	0.526604	0.81	0.448	1.57059e-56	5	CACYBP
32	1.51879e-56	0.470949	0.97	0.804	3.06278e-52	5	HSP90AA1
33	2.15695e-287	1.58832	0.596	0.039	4.34971e-283	6	RSAD2
34	1.04538e-150	2.92	0.973	0.421	2.10811e-146	6	ISG15
35	2.40887e-144	1.53412	0.64	0.109	4.85773e-140	6	TNFSF10
36	2.9319e-127	2.2657	0.969	0.453	5.91247e-123	6	IFI27
37	1.11489e-94	1.61457	0.907	0.454	2.24829e-90	6	IFI6
38	9.13147e-29	1.50063	1	0.993	1.84145e-24	8	HSP90B1
39	1.91887e-27	1.49192	1	0.825	3.86958e-23	8	SELENOK
40	6.23855e-27	2.15373	0.978	0.876	1.25807e-22	8	HSPA5
41	4.97551e-24	1.3437	0.978	0.804	1.00336e-19	8	MANF
42	3.13028e-19	1.63354	1	0.912	6.31251e-15	8	HERPUD1

## Sheet: RRMM01
	p_val	avg_logFC	pct.1	pct.2	p_val_adj	cluster	gene
1	0	1.35057	0.974	0.788	0	3	TUBA1B
2	0	1.34923	0.723	0.204	0	3	HIST1H4C
3	0	1.32946	0.999	0.928	0	3	H2AFZ
4	0	1.2265	0.926	0.632	0	3	TUBB
5	0	1.22438	0.971	0.617	0	3	DUT
6	0	1.24355	0.909	0.323	0	0	IFI27
7	0	0.838994	0.804	0.35	0	0	IFI6
8	0	0.764353	0.871	0.354	0	0	LINC01287
9	3.21451e-301	0.865817	0.679	0.311	6.24033e-297	0	IL32
10	1.30506e-284	1.1766	0.646	0.283	2.53351e-280	0	ISG15
11	0	0.955509	0.982	0.826	0	2	LAMP5
12	0	0.935957	1	1	0	2	IGHA1
13	0	0.7655	0.887	0.419	0	2	SOCS3
14	0	0.661555	0.798	0.319	0	2	HGF
15	0	0.597133	0.9	0.483	0	2	KRT8
16	0	0.784143	0.813	0.11	0	1	TFF3
17	0	0.566856	0.717	0.125	0	1	MYH7
18	0	0.442053	0.998	0.998	0	1	CYBA
19	1.41502e-159	0.585783	0.946	0.8	2.74697e-155	1	JUN
20	8.26643e-153	0.553797	0.97	0.92	1.60476e-148	1	IGHA2
21	0	0.90103	0.629	0.004	0	5	TPO
22	5.83866e-149	1.01785	0.686	0.077	1.13346e-144	5	TMEM132D-AS1
23	2.32288e-80	0.915827	0.879	0.268	4.50942e-76	5	HRASLS2
24	6.32053e-57	0.827653	0.807	0.301	1.227e-52	5	DPEP1
25	2.74137e-47	1.10348	0.986	0.984	5.32183e-43	5	CD48
26	0	3.60785	0.971	0.006	0	9	IGLL1
27	0	3.3776	0.971	0.013	0	9	IGHM
28	1.16822e-46	3.59306	1	0.206	2.26786e-42	9	TMSB4X
29	1.96384e-36	3.10421	1	0.297	3.81241e-32	9	STMN1
30	1.16991e-24	2.99803	1	0.821	2.27114e-20	9	HMGB1

## Sheet: RRMM02
	p_val	avg_logFC	pct.1	pct.2	p_val_adj	cluster	gene
1	0	0.786189	0.925	0.641	0	0	LGALS1
2	0	0.372029	1	1	0	0	RPL10
3	0	0.321655	1	0.999	0	0	RPL12
4	4.16993e-283	0.422767	1	1	7.56758e-279	0	RPL39
5	7.11544e-203	0.301917	0.999	0.977	1.29131e-198	0	RPL36A
6	0	1.97948	0.927	0.026	0	2	ASPM
7	0	1.85855	0.932	0.04	0	2	CENPF
8	0	1.782	0.923	0.041	0	2	UBE2C
9	0	1.77519	0.969	0.268	0	2	HMGB2
10	3.59859e-233	2.04365	0.792	0.296	6.53072e-229	2	HIST1H4C
11	0	1.41503	0.853	0.105	0	1	FRZB
12	0	1.26596	0.967	0.667	0	1	ITM2C
13	0	1.1774	0.993	0.923	0	1	DERL3
14	0	1.02419	0.996	0.999	0	1	HSP90B1
15	0	0.942036	0.97	0.836	0	1	RPN2
16	6.69877e-171	0.41955	1	1	1.21569e-166	4	RPS4X
17	3.26667e-142	0.438796	1	1	5.92835e-138	4	RPL39
18	2.65471e-134	0.331177	1	1	4.81776e-130	4	RPL10
19	1.69831e-96	0.393255	1	0.991	3.08209e-92	4	RPL31
20	3.19384e-40	0.340867	0.96	0.759	5.79618e-36	4	FAM133A
21	1.06978e-60	0.47586	1	0.999	1.94143e-56	5	RPS26
22	3.89219e-21	0.512993	0.954	0.992	7.06355e-17	5	FXYD5
23	1.93937e-14	0.492831	0.804	0.893	3.51956e-10	5	PDIA3
24	1.0611e-06	0.548656	0.641	0.688	0.0192568	5	NUCB2
25	0.00141345	0.572736	0.301	0.226	1	5	STMN1
26	0	0.558793	0.677	0.077	0	3	HELLS
27	2.90963e-239	0.839433	0.884	0.184	5.2804e-235	3	STMN1
28	1.046e-125	0.791298	0.957	0.67	1.89828e-121	3	DUT
29	3.66838e-109	0.637018	0.945	0.582	6.65738e-105	3	FABP5
30	4.6189e-101	0.612932	0.993	0.862	8.38238e-97	3	H2AFZ

## Sheet: RRMM03
	p_val	avg_logFC	pct.1	pct.2	p_val_adj	cluster	gene
1	0	1.23115	0.987	0.607	0	1	IGHA1
2	0	1.15105	0.999	0.75	0	1	IGHG1
3	0	1.05472	0.994	0.609	0	1	IGHG3
4	0	0.86793	0.888	0.249	0	1	TFF3
5	4.71618e-269	0.706578	0.818	0.431	9.65543e-265	1	CD79A
6	0	0.828977	0.977	0.69	0	0	IFI27
7	0	0.733541	0.937	0.697	0	0	HIST1H1C
8	0	0.43557	0.635	0.17	0	0	NFE4
9	1.61435e-307	0.442836	0.638	0.187	3.30507e-303	0	CST3
10	9.35607e-173	0.507438	0.847	0.596	1.91547e-168	0	ISG15
11	1.67844e-44	1.2406	0.883	0.896	3.43627e-40	6	PIM2
12	6.42174e-40	1.33662	0.841	0.727	1.31472e-35	6	MTRNR2L12
13	2.14336e-38	0.990243	0.883	0.906	4.3881e-34	6	EEF2
14	8.63823e-37	1.17293	0.821	0.825	1.7685e-32	6	FBXW7
15	5.86487e-18	1.00252	0.703	0.658	1.20071e-13	6	PRDM1
16	0	1.9166	0.965	0.107	0	4	STMN1
17	0	1.83764	0.965	0.24	0	4	HMGB2
18	3.68672e-304	1.94038	0.906	0.205	7.54783e-300	4	HIST1H4C
19	6.01678e-219	1.97246	0.989	0.748	1.23181e-214	4	H2AFZ
20	1.43753e-217	1.95138	0.989	0.77	2.94305e-213	4	TUBA1B
21	4.86251e-116	0.761825	0.992	0.998	9.95501e-112	2	MT-CO2
22	4.3358e-98	0.738957	0.995	0.995	8.87668e-94	2	MT-ATP6
23	8.76402e-85	0.727915	0.997	0.995	1.79426e-80	2	MT-ND1
24	2.55378e-79	1.01199	0.997	0.999	5.22835e-75	2	MALAT1
25	8.68e-05	0.864292	0.858	0.928	1	2	NEAT1
26	1.94563e-267	0.517677	0.654	0.132	3.98328e-263	3	NUDT1
27	3.69632e-150	0.568823	0.944	0.63	7.56748e-146	3	RPA3
28	6.41022e-122	0.565693	0.74	0.365	1.31236e-117	3	DUT
29	9.82492e-34	0.512389	0.812	0.687	2.01146e-29	3	IGHG3
30	4.93881e-30	0.556651	0.871	0.801	1.01112e-25	3	IGHG1
31	6.55271e-27	0.273313	1	1	1.34154e-22	7	IGKC
32	1.53138e-10	0.256844	1	0.998	3.13519e-06	7	SSR4
33	0.000121267	0.332318	0.864	0.899	1	7	IGKV1-39
34	2.60577e-58	1.28596	1	0.997	5.33479e-54	5	FTL
35	4.47826e-56	1.17829	1	0.983	9.16835e-52	5	FTH1
36	1.37878e-52	1.2029	0.977	0.87	2.82277e-48	5	TMSB4X
37	6.37919e-40	1.07526	0.805	0.41	1.30601e-35	5	ATF5
38	2.12698e-39	1.34682	0.93	0.607	4.35457e-35	5	MIR155HG
